# Supplementary material for: The Genetic Analysis Workshop 16 Problem 3: simulation of heritable longitudinal cardiovascular phenotypes based on actual genome-wide single-nucleotide polymorphisms in the Framingham Heart Study
Source: BMC Proc. 2009 Dec 15;3(Suppl 7):S4. doi: 10.1186/1753-6561-3-s7-s4 (PMC2795938; doi:10.1186/1753-6561-3-s7-s4)
Supplement: Additional file 1 — Heritability targets and other characteristics for each polygene affecting HDL. [file 1753-6561-3-S7-S4-S1.xls]

## Sheet: Sheet1
Additional File 1. Heritability targets and other characteristics for each polygene affecting HDL
No	markname	HUGO	chrom	position	allele1	allele2	ROLE	Minor allele	MAF percent	h2_HDL
1	rs12034948		1	4810231	A	G		G	0.353792	0.00062269
2	rs10915314		1	4976182	G	C		C	30.1737	0.00061996
3	rs202577		1	6706640	G	A		A	45.3996	0.00045303
4	rs10489436	H6PD	1	9208308	G	A	Promoter	G	12.4142	0.0006064
5	rs6688235		1	10154204	C	A		C	0.693703	0.00059412
6	rs41512948		1	10935679	A	C		C	4.1241	0.00059331
7	rs2744854		1	11342455	C	T		T	41.5785	0.00049544
8	rs41529645		1	11995757	C	T		C	35.8582	0.00052256
9	rs7545204		1	15553976	C	T		C	43.7214	0.00075449
10	rs12117194		1	20330756	G	C		G	49.8288	0.00056237
11	rs660423		1	20738290	C	T		C	20.2136	0.00068995
12	rs785205		1	21571926	A	G		G	0.357597	0.00059536
13	rs17459139	HSPG2	1	22032698	C	T	Intron, Exon/intron boundary	T	16.4378	0.00042299
14	rs601786	LOC148898	1	23559385	A	G	Promoter	G	11.2761	0.00065711
15	rs12081094		1	24450093	T	G		T	0.129494	0.00062319
16	rs41334746		1	26159150	G	A		A	0.0614156	0.00051782
17	rs804429	ADC	1	33338100	G	A	Intron	A	18.9595	0.00097097
18	rs2992443		1	38733624	T	C		C	31.335	0.00050336
19	rs1073926	HIVEP3	1	42033664	C	T	Intron	T	18.4852	0.00061033
20	rs3895305	YBX1	1	42927079	T	G	Intron	T	29.9693	0.00051438
21	rs12565855		1	43146429	C	G		C	32.962	0.00062326
22	rs1305490		1	49798121	T	C		T	21.7291	0.00057454
23	rs7529265	SCP2	1	53253333	G	A	Intron, Exon/intron boundary	A	6.90915	0.00075333
24	rs17110087	MRPL37	1	54441150	G	A	Intron	A	0.549451	0.00041262
25	rs6684261		1	56132257	C	T		C	25.5019	0.00069251
26	rs1931077		1	56643323	C	T		C	43.6245	0.00059242
27	rs17114693	C8B	1	57209253	C	T	Promoter	C	0.0534351	0.00041404
28	rs11208566		1	65231794	A	G		A	4.32231	0.00054003
29	rs17130488		1	68358884	T	C		T	4.60356	0.00041634
30	rs6666863	NEGR1	1	72228438	G	A	Intron	G	43.9924	0.00069097
31	rs17094112		1	73880233	T	G		T	0.0230379	0.00040787
32	rs752819	ST6GALNAC3	1	76576110	G	A	Intron	A	12.6809	0.00075318
33	rs11163296		1	81684577	C	T		C	40.1002	0.00053642
34	rs17348497		1	83320722	C	T		C	14.7824	0.00042068
35	rs6576947		1	84036690	A	T		A	46.7757	0.00059399
36	rs12057556		1	84036830	A	T		A	40.1854	0.0005617
37	rs10493774	C1orf181	1	85910551	T	C	Intron	C	28.6353	0.00060656
38	rs691481		1	87018602	A	G		G	3.63553	0.00071117
39	rs6428529		1	89629944	T	A		A	0.0533455	0.00066914
40	rs10875053	DPYD	1	97409554	G	C	Intron	G	14.9278	0.00061842
41	rs1573002		1	102603342	A	G		A	6.36811	0.00062362
42	rs1340407		1	102609341	T	C		C	0.0608735	0.00057701
43	rs1451031		1	102967249	A	G		A	31.8954	0.00058231
44	rs7548937		1	104644546	A	C		A	9.40617	0.00059485
45	rs6582984		1	107076650	G	A		A	42.8113	0.00068937
46	rs12076798	CHIA	1	111659035	G	A	Intron	A	11.8942	0.00056172
47	rs4839127		1	111707682	G	A		A	20.7429	0.00063941
48	rs17676470	KCND3	1	112306227	A	G	Intron	A	28.7486	0.00042692
49	rs3128362		1	112641199	A	G		A	2.48004	0.00050492
50	rs12097320	WNT2B	1	112811318	C	T	Promoter	C	0.0152161	0.00056209
51	rs1573996	MAGI3	1	113786979	G	A	Intron	G	15.9724	0.00059009
52	rs12726273		1	115968759	C	A		A	2.30113	0.00057216
53	rs4376721	VTCN1	1	117523703	G	T	Intron	G	26.6087	0.00052599
54	rs12134541		1	118886014	A	C		C	49.8092	0.00056252
55	rs11590971		1	118901410	C	T		C	49.8172	0.00062265
56	rs17021989		1	118908426	G	A		G	0.763167	0.00040079
57	rs2362811		1	119816446	G	A		A	34.119	0.00047584
58	rs12096684	HMGCS2	1	120093003	A	G	Intron, Exon/intron boundary	G	1.31234	0.00036777
59	rs6694817	IL6R	1	152668596	T	C	Intron, Exon/intron boundary	T	41.742	0.0006937
60	rs3766923	ADAR	1	152843632	T	G	Intron	T	30.4325	0.00050986
61	rs4661019		1	155438871	C	T		C	17.661	0.00062722
62	rs12068753	CRP	1	157959161	A	T	Promoter	A	6.6829	0.00036665
63	rs16831362	ATP1A2	1	158344915	G	A	Promoter	A	0.0536316	0.00038017
64	rs1622198	HSD17B7	1	161017586	A	T	Promoter	T	0.309789	0.00037495
65	rs869513		1	161367150	G	A		A	39.5283	0.00120555
66	rs7541940		1	165278686	G	C		G	1.8933	0.00059466
67	rs6701323		1	176854904	A	G		G	9.26662	0.00069384
68	rs16853302	RALGPS2	1	176952954	C	A	Promoter	C	3.79089	0.00038328
69	rs6692867	XPR1	1	178941271	G	C	Intron	C	0.0610128	0.00069328
70	rs2609483		1	179558489	A	C		A	24.6184	0.00048996
71	rs814969		1	188772603	C	T		C	49.6972	0.00110859
72	rs7518939		1	191722498	G	A		G	47.4463	0.0007524
73	rs10801339		1	192821954	T	C		T	23.6632	0.00061445
74	rs16837454		1	193037956	C	T		C	3.5747	0.00038117
75	rs2334901		1	194165342	C	G		G	20.1356	0.00047496
76	rs6675769	CFHR5	1	195208284	G	A	Promoter	G	47.4799	0.00069221
77	rs10922234	CRB1	1	195702662	G	A	Intron	G	20.9032	0.00061996
78	rs17696499		1	197826209	T	C		C	13.6872	0.00059096
79	rs1060060	NR5A2	1	198409904	C	T	Exon, Coding sequence	T	28.1264	0.00035853
80	rs12042611		1	198427948	T	C		C	11.9828	0.00056146
81	rs396029		1	199188008	A	G		G	18.3792	0.00051537
82	rs11119978		1	205223071	G	A		G	0.107263	0.00053542
83	rs701639		1	206631366	A	G		G	38.6307	0.00071717
84	rs701621		1	206677405	G	A		A	19.3433	0.00059428
85	rs11119073		1	206717992	A	T		T	5.7552	0.00062256
86	rs17025421	USH2A	1	214025279	A	G	Intron	A	6.57112	0.00040171
87	rs10218738		1	219346717	T	C		C	10.2993	0.00060314
88	rs4653849		1	225795623	G	A		A	36.837	0.00062671
89	rs6657735	NUP133	1	227693455	A	G	Intron	G	22.6836	0.00069034
90	rs4846846	GALNT2	1	228427356	A	G	Intron	G	27.2464	0.0006402
91	rs12027635	DISC1	1	229939821	A	G	Intron	A	22.5252	0.00056113
92	rs6679063		1	232054908	T	C		C	12.2997	0.000594
93	rs7536858	SLC35F3	1	232472027	G	A	Intron	A	16.6997	0.00075373
94	rs3213190	NID1	1	234207797	T	C	Exon, Coding sequence	C	18.4247	0.00050595
95	rs1021357		1	236610326	G	A		A	43.5005	0.00060279
96	rs16839142		1	238184602	T	A		T	5.49266	0.00059063
97	rs7553458	AKT3	1	242021275	A	G	Intron	A	14.3465	0.00075476
98	rs4854338		2	609754	G	A		A	45.2435	0.00064127
99	rs17247006		2	2511991	A	G		A	11.6286	0.00041975
100	rs7599499		2	3748142	T	G		G	0.336752	0.00076048
101	rs2872566		2	4385009	T	G		G	12.7333	0.00049922
102	rs16864529		2	5992743	T	C		T	0.106545	0.00038616
103	rs309270		2	7120975	G	A		G	42.1918	0.00050431
104	rs1364057		2	8049119	A	G		A	3.34047	0.00057775
105	rs10929532		2	8601909	T	C		C	0.481504	0.00062019
106	rs6747070	ADAM17	2	9538181	C	T	Downstream	T	7.61089	0.00069622
107	rs7576944	GREB1	2	11640575	C	G	Intron	G	16.9328	0.00075864
108	rs17551690		2	12178821	C	T		T	14.253	0.00042436
109	rs7568921		2	12599286	T	C		T	1.84676	0.00075678
110	rs1540789		2	14919665	G	A		A	45.6389	0.00058697
111	rs6754327	NAG	2	15427644	C	T	Intron	T	0.0457457	0.00069662
112	rs12475167		2	16476798	A	C		C	19.1008	0.00056683
113	rs10202044		2	17333317	T	A		T	13.3954	0.00060256
114	rs16983495		2	17347949	G	A		G	3.25336	0.0003975
115	rs13023396		2	18224764	A	G		G	6.62632	0.0005738
116	rs11890940		2	19656196	A	G		G	38.9915	0.00055759
117	rs12614891		2	19918921	A	G		G	7.50648	0.00057017
118	rs2058618	MGC33926	2	39742214	T	C	Promoter	C	41.285	0.0004548
119	rs10175048		2	41747713	T	C		T	45.5854	0.00060178
120	rs2711286	PRKCE	2	46063632	G	A	Intron	G	24.9886	0.00049342
121	rs2103226		2	52660023	T	C		T	23.1023	0.0004589
122	rs41377747		2	53250579	G	A		A	2.75609	0.00051874
123	rs10496018		2	53254839	G	A		A	11.3841	0.00060667
124	rs2968802		2	55215148	A	T		A	30.3612	0.00059312
125	rs1030091		2	56493023	A	G		G	4.00243	0.00060464
126	rs1397318	BCL11A	2	60641985	G	C	Promoter	G	14.4096	0.00057955
127	rs2193461	FLJ16124	2	65795282	A	C	Intron	A	4.34617	0.00046382
128	rs33992437	GMCL1	2	69908675	G	C	Promoter	C	17.8963	0.00050718
129	rs3732258	TIA1	2	70290055	T	C	Downstream	T	7.79241	0.00050946
130	rs2110981	ADD2	2	70788249	G	C	Intron	C	26.0169	0.00045901
131	rs1545522		2	74943197	C	T		C	20.4796	0.00058824
132	rs17013615		2	77095018	A	G		G	24.8853	0.00040024
133	rs283849		2	79124543	T	G		T	33.2864	0.0004985
134	rs11126742	CTNNA2	2	79856031	A	G	Intron	A	6.11374	0.00053553
135	rs1192296		2	84773552	T	C		T	5.86985	0.00055819
136	rs4832145	TCF7L1	2	85254095	T	C	Intron	T	2.01562	0.00063932
137	rs7425090		2	85815654	G	T		T	19.6311	0.00074588
138	rs6543072		2	101522690	G	A		G	24.1542	0.00068464
139	rs4641957		2	105112469	G	A		G	31.5814	0.00062643
140	rs2167536	UXS1	2	106165962	C	G	Intron	C	0.152161	0.00046304
141	rs2983	MALL	2	110200397	A	G	Exon, Downstream	G	19.4454	0.00050334
142	rs419598	IL1RN	2	113603678	T	C	Exon, Coding sequence	C	28.7401	0.00052274
143	rs315958	IL1RN	2	113617322	G	T	Downstream	T	29.738	0.00050593
144	rs11694853	DPP10	2	116151051	G	A	Intron	A	11.6529	0.00055093
145	rs13421193	DPP10	2	116265145	A	G	Exon, Coding sequence	A	0.163272	0.00057725
146	rs17048634		2	129077253	A	G		G	0.0457806	0.00040505
147	rs7607239		2	138221617	T	C		T	15.9296	0.00076138
148	rs6739312		2	138393346	A	G		G	0.0457178	0.00069611
149	rs4954723		2	139285272	C	T		C	26.9489	0.00064692
150	rs1991540	LRP1B	2	141425876	G	T	Intron, Exon/intron boundary	G	6.97533	0.00045094
151	rs12464969	LRP1B	2	141455504	T	C	Intron	T	28.4735	0.00056652
152	rs997357	LRP1B	2	142608342	G	A	Promoter	A	20.4329	0.00140693
153	rs11904225	KYNU	2	143453671	A	G	Intron	G	8.38916	0.000558
154	rs1515264		2	147511901	G	A		A	4.85661	0.00058537
155	rs16841254		2	157617963	C	T		C	1.34392	0.00059081
156	rs750874	BAZ2B	2	159931125	T	C	Intron	T	5.52652	0.00075223
157	rs4667862	SCN1A	2	166596685	G	A	Intron	A	34.1696	0.00063057
158	rs13387176		2	167111763	G	A		G	1.95669	0.00057655
159	rs10192362	STK39	2	168742920	C	T	Intron	C	2.43457	0.00060209
160	rs990626	LRP2	2	169705297	A	G	Exon, Coding sequence	G	25.4941	0.00130724
161	rs1990842	LRP2	2	169916281	A	C	Intron	C	31.7614	0.00045086
162	rs16857098	PPIG	2	170200069	G	A	Intron	A	12.7813	0.00038353
163	rs2037158		2	172184357	A	C		A	30.4135	0.00045332
164	rs4972511	ITGA6	2	173080997	G	C	Downstream	G	18.236	0.0006476
165	rs16860905	RAPGEF4	2	173390010	A	G	Intron	A	13.3605	0.00038388
166	rs12996371	ZAK	2	173714017	C	G	Intron	C	4.16922	0.00057359
167	rs7560960	ZAK	2	173735369	T	A	Intron	T	1.09194	0.000755
168	rs7592453		2	173994922	C	T		C	38.113	0.00076036
169	rs12328849		2	177096628	T	A		T	20.5972	0.00056486
170	rs3749123	ZNF533	2	180016028	G	A	Exon, Downstream	G	13.7126	0.00050975
171	rs11684453		2	180697469	T	C		C	24.1039	0.00055054
172	rs10183527		2	182331735	A	G		G	6.89221	0.00060182
173	rs875161		2	186604749	A	C		A	30.9473	0.00121015
174	rs16833539		2	191805537	C	T		C	0.0304368	0.00038034
175	rs6708828		2	193955904	T	C		C	34.3793	0.00069437
176	rs6724351		2	194760141	T	G		G	0.591256	0.0006955
177	rs6434747		2	195754450	T	C		C	3.98836	0.00066964
178	rs6731583	ALS2	2	202269099	T	C	Downstream	C	14.4618	0.00069569
179	rs859839		2	204466049	T	C		T	21.053	0.00117578
180	rs16841256		2	205008062	T	G		T	6.82699	0.00038196
181	rs12373801		2	205056969	A	G		A	42.1555	0.00056545
182	rs4673939	ABCA12	2	215644504	A	G	Intron	G	47.1708	0.00063081
183	rs10208728	IHH	2	219625547	A	G	Downstream	G	10.2086	0.00035712
184	rs10166033		2	221950806	G	A		A	30.8038	0.00060173
185	rs6716521		2	226084374	C	T		C	23.0557	0.00069532
186	rs2272202	COL4A4	2	227622869	C	T	Intron	C	47.4928	0.00047133
187	rs10211055	SKIP	2	228725161	C	T	Intron	C	35.1815	0.00060259
188	rs2009939		2	235340542	G	A		A	14.0448	0.00045231
189	rs13428947	HDLBP	2	241810946	A	T	Downstream	T	1.30915	0.00037058
190	rs17387035	FARP2	2	242042676	T	C	Intron	C	20.9875	0.00042143
191	rs17210194	CNTN6	3	1265862	C	G	Intron	C	5.57162	0.00041953
192	rs7623125		3	3533555	T	C		T	2.23051	0.00076507
193	rs359012		3	8438012	C	T		T	49.2981	0.00050931
194	rs6803184		3	10580048	A	G		A	32.4067	0.00069936
195	rs7631448	SLC6A11	3	10867030	T	C	Intron	T	45.7772	0.00076728
196	rs10510418	PPARG	3	12363563	A	C	Promoter	C	28.2849	0.00060785
197	rs41537550		3	13783232	C	G		C	0.738092	0.00059351
198	rs295313		3	14284434	C	T		T	36.5514	0.00050121
199	rs17040499	FGD5	3	14900825	G	A	Intron	G	9.6974	0.00040243
200	rs17029330		3	19800163	A	G		G	2.51345	0.00040179
201	rs3849533	EFHB	3	19947796	G	A	Intron	A	23.0892	0.00051168
202	rs3773090	RBMS3	3	29584841	A	G	Intron	A	17.6142	0.0005102
203	rs7639313		3	31504093	A	G		G	47.7016	0.00077178
204	rs13071058		3	32933727	A	G		G	0.534433	0.00062337
205	rs760193	CYP8B1	3	42893301	T	C	Promoter	T	26.3689	0.00076128
206	rs17407912	TMEM16K	3	43471255	T	C	Intron	C	29.5559	0.00042145
207	rs743660	CCR5	3	46377022	G	A	Promoter	A	25.2136	0.00074648
208	rs13090159		3	59294201	A	T		A	42.4704	0.00057455
209	rs1374861		3	59662464	T	C		T	34.5167	0.00057885
210	rs10514717		3	59666733	A	T		A	5.86307	0.00060823
211	rs1347852	FHIT	3	61055822	T	G	Intron	T	46.9349	0.00057755
212	rs4688211	ADAMTS9	3	64521936	C	G	Intron	G	0.130208	0.00063142
213	rs1602197	FAM19A4	3	68914065	G	C	Intron	C	39.7897	0.00059044
214	rs6794960		3	70846187	G	A		G	0.00763359	0.00069793
215	rs6778799		3	74167515	T	G		T	28.6413	0.00069765
216	rs2918492		3	75858773	A	C		A	15.4183	0.00049997
217	rs4680938		3	78661330	C	T		T	33.8626	0.00063082
218	rs6762290		3	81289559	A	C		A	41.2308	0.00069675
219	rs6549070		3	86211253	T	A		A	0.252448	0.00068484
220	rs2642320		3	87435137	T	C		C	12.1914	0.00049039
221	rs17770503		3	100435133	T	C		T	19.4988	0.00043291
222	rs1851065		3	100454371	C	T		C	4.83501	0.00044019
223	rs1520649	TFG	3	101925168	G	A	Intron	G	26.5558	0.00058557
224	rs2970136		3	119656825	T	C		T	35.286	0.00050255
225	rs231601	KALRN	3	125865366	A	G	Intron	A	43.1645	0.00047407
226	rs4308225	SLC41A3	3	127269385	A	G	Intron, Exon/intron boundary	G	32.3171	0.00052486
227	rs4487238	TMEM108	3	134273547	G	C	Intron	C	42.6385	0.0006238
228	rs12489946		3	138245627	C	A		A	11.6741	0.00056689
229	rs16849578		3	141111046	T	C		C	11.1501	0.00038314
230	rs7615096		3	145363101	C	A		C	47.6826	0.00076202
231	rs7647288		3	150897021	A	G		A	32.3315	0.00077625
232	rs1817215	USH3A	3	152156164	A	G	Intron	G	22.196	0.00043669
233	rs10935975	SGEF	3	155329171	A	G	Intron	G	12.6727	0.00062025
234	rs16824780		3	156470603	A	G		A	0.00760803	0.00037822
235	rs6441045	KCNAB1	3	157381555	C	T	Intron	C	26.907	0.00067039
236	rs16829273	LXN	3	159865314	G	A	Downstream	G	14.8097	0.00037872
237	rs6770541		3	161313606	T	A		T	0.0304507	0.00069739
238	rs1380786		3	164686673	G	T		T	27.5111	0.00057906
239	rs13315478		3	166514051	C	G		C	27.6721	0.00057579
240	rs16845449	FNDC3B	3	173604610	T	G	Downstream	T	3.88305	0.0003831
241	rs1895070		3	179202223	T	G		T	14.0006	0.00044525
242	rs3909578		3	191536777	T	G		G	10.5572	0.00051497
243	rs1501603		3	192150244	G	C		C	35.9896	0.00062357
244	rs6820321	POLN	4	2151157	T	C	Intron	T	13.2572	0.00069955
245	rs3934540	AFAP	4	7873350	G	C	Intron	G	18.9239	0.00051529
246	rs10155145		4	9737898	C	T		T	7.80049	0.00060114
247	rs387835		4	11055379	G	C		G	46.2827	0.00059317
248	rs7655357		4	13293062	A	G		A	19.8565	0.00077661
249	rs11936740		4	13916007	G	A		A	23.3364	0.000559
250	rs12641746		4	16815920	A	G		A	28.6979	0.00057117
251	rs7697959	GPR125	4	22080029	T	C	Intron	T	42.4802	0.00078948
252	rs17574213	PPARGC1A	4	23424779	G	A	Exon, Coding sequence	A	6.55325	0.0004251
253	rs10030083	PPARGC1A	4	23510520	A	C	Promoter	A	10.7187	0.00035702
254	rs16876768		4	24694579	C	T		T	3.46799	0.00038641
255	rs2174245		4	29552417	T	G		G	23.8154	0.00046319
256	rs289075		4	31059478	G	C		G	18.4821	0.00049942
257	rs16995383	LOC201895	4	39231952	T	G	Intron	G	1.73788	0.0003981
258	rs6836590		4	44705726	T	C		T	5.40292	0.00070044
259	rs17470898		4	44811591	C	T		T	13.0355	0.00042391
260	rs11934749	CORIN	4	47361821	C	T	Exon, Coding sequence	T	15.0757	0.00036454
261	rs2033897	CORIN	4	47528908	G	A	Intron	A	3.89769	0.0004532
262	rs11133291		4	54401077	A	T		A	19.0631	0.00053579
263	rs343516		4	58295718	T	G		G	24.0644	0.00050792
264	rs2899118		4	58974718	G	A		A	24.7626	0.00049949
265	rs7689250		4	58998939	A	T		A	23.7567	0.00078411
266	rs10010225		4	60322654	C	A		C	7.86585	0.0005956
267	rs34766158		4	62917589	T	G		T	21.8707	0.00050827
268	rs1828416		4	67106405	C	T		T	6.73926	0.00043735
269	rs7672620		4	67979486	C	T		C	35.8518	0.00078194
270	rs17838975		4	71407169	A	C		A	7.79285	0.00043604
271	rs17450279	MRPL1	4	79087367	A	G	Intron	G	14.363	0.00042203
272	rs17265801		4	92130071	A	G		A	34.8203	0.00041993
273	rs10516948	SMARCAD1	4	95387630	A	C	Intron	A	17.8593	0.00060833
274	rs2433312		4	102605155	C	G		G	31.8646	0.00048071
275	rs230531	NFKB1	4	103669407	A	G	Intron	G	32.8515	0.00047379
276	rs6828333	TACR3	4	104826217	C	G	Intron	C	0.0380518	0.0007001
277	rs2726687		4	108718289	T	C		T	24.11	0.00049507
278	rs11568927	EGF	4	111100082	T	C	Intron, Exon/intron boundary	T	0.220264	0.00036434
279	rs2298989	EGF	4	111111122	C	T	Intron	C	44.3363	0.00047364
280	rs7699288	EGF	4	111161726	C	G	Downstream	C	31.9616	0.00079189
281	rs6811550	ALPK1	4	113551034	G	A	Intron	G	12.2266	0.00069938
282	rs7664444		4	116746810	T	G		G	44.1258	0.00077964
283	rs10020266		4	118103544	C	T		T	46.6743	0.00059592
284	rs4501289		4	118541939	A	G		A	12.4562	0.00062398
285	rs17005276	TRPC3	4	123014465	G	A	Downstream	A	0.0381621	0.00039861
286	rs17789512		4	126134538	A	G		A	5.28765	0.00059218
287	rs17018069		4	144821335	C	T		C	0.449353	0.00040057
288	rs6845352		4	145061643	G	A		A	0.0306232	0.00070117
289	rs10029738		4	145516869	A	C		C	29.8659	0.00059696
290	rs7655318		4	153840214	C	G		C	1.40223	0.00059487
291	rs4696446	TRIM2	4	154381247	G	T	Intron	G	16.5059	0.00063142
292	rs1456397		4	154964004	G	C		C	24.5398	0.00058304
293	rs17033042		4	156610767	C	T		T	0.0456343	0.00040185
294	rs2708232		4	161202979	T	C		C	45.8573	0.0005931
295	rs6536514		4	161524863	G	A		A	43.9697	0.00068435
296	rs12501935		4	165051595	G	A		A	22.2222	0.00056693
297	rs17046259	SC4MOL	4	166479169	G	T	Intron, Exon/intron boundary	G	0.758422	0.00040457
298	rs17647472		4	168550033	T	C		T	33.4555	0.0004263
299	rs11722966	FLJ20035	4	169370315	G	A	Downstream	A	0.175922	0.00055289
300	rs17661170		4	171411895	A	G		G	26.4652	0.00042658
301	rs17730478		4	171894181	G	A		A	0.626628	0.00043046
302	rs4124044	GALNT17	4	173049064	T	G	Intron	G	46.5695	0.00051721
303	rs6854571	GALNT17	4	173073514	T	C	Intron	C	0.597411	0.00070384
304	rs13146346	HAND2	4	174689912	T	C	Promoter	T	25.166	0.00057505
305	rs2048077	NEIL3	4	178492904	A	G	Intron	A	3.01446	0.0004547
306	rs10050045		4	184700467	C	A		C	8.25555	0.00059733
307	rs13118056	ENPP6	4	185284511	C	T	Intron	C	31.045	0.00057481
308	rs4862788		4	188395646	G	A		A	13.3491	0.00064158
309	rs2652148		5	2339126	A	G		A	22.3314	0.00049043
310	rs6872084	FLJ33360	5	6381426	C	T	Intron	T	5.68112	0.00070809
311	rs13360844	LOC442132	5	7367820	G	A	Promoter	G	31.7086	0.00057591
312	rs1107336	FLJ25439	5	7422309	C	G	Promoter	G	26.6019	0.00053332
313	rs6555591	SEMA5A	5	9130323	C	T	Intron	T	14.2031	0.000686
314	rs1445823	DNAH5	5	13953345	G	A	Exon, Coding sequence	G	46.6816	0.00058228
315	rs6889677		5	14092647	T	C		T	14.1128	0.00070859
316	rs7706559	TRIO	5	14536164	A	G	Intron	A	27.4058	0.00079949
317	rs6862898		5	20150765	T	C		T	0.14506	0.00070533
318	rs10070190		5	26902128	A	G		G	37.8063	0.00059775
319	rs1564381	RNASEN	5	31545580	G	A	Intron	G	36.8558	0.00058962
320	rs534775	C9	5	39326669	C	T	Intron	C	0.39142	0.00065063
321	rs2962497		5	39618591	A	G		A	40.5212	0.00050217
322	rs2371685		5	40427983	A	T		T	12.1735	0.00047647
323	rs16884480	PARP8	5	50030427	A	G	Intron	G	0.0761383	0.00038659
324	rs16880466	ITGA1	5	52239736	T	G	Intron	T	19.6053	0.00038651
325	rs6897534		5	54088672	T	C		T	31.9079	0.00071063
326	rs17325399	FLJ37927	5	54442707	A	G	Downstream	G	0.0761499	0.00042067
327	rs12654351		5	57024263	T	C		T	1.85608	0.00057157
328	rs16888998	PDE4D	5	58333899	G	C	Intron	G	6.31579	0.00038667
329	rs16892778	R7BP	5	63841039	G	A	Intron	G	23.309	0.00038668
330	rs17633565		5	72986653	G	A		G	23.8762	0.00042555
331	rs13173835		5	73983347	G	A		A	34.1052	0.00057508
332	rs17603636		5	76871403	G	T		G	9.45293	0.00042553
333	rs6880986	HOMER1	5	78804754	A	C	Intron	A	46.728	0.00070823
334	rs7446072		5	84545996	A	G		G	48.5493	0.00075099
335	rs1158076	CCNH	5	86748397	C	G	Promoter	C	44.1384	0.00054807
336	rs16868901	MASS1	5	89976245	G	C	Intron, Exon/intron boundary	G	16.0142	0.00038634
337	rs4703049		5	98368283	C	T		T	33.596	0.00063145
338	rs10059953		5	100156504	C	T		C	34.1303	0.00059741
339	rs2216614		5	100337065	A	G		G	36.5216	0.00046546
340	rs1995360		5	104651301	G	A		A	6.77771	0.00059292
341	rs7715532		5	104733050	A	G		G	15.4823	0.00080125
342	rs7733044	FBXL17	5	107601431	C	T	Intron	C	33.0219	0.00080277
343	rs267305	PGGT1B	5	114618790	G	T	Intron	T	6.14973	0.00049164
344	rs12514156	SEMA6A	5	115848325	C	A	Intron	C	0.862494	0.00056717
345	rs2376848		5	118125333	C	T		C	1.77026	0.00059306
346	rs1864736		5	121157130	A	G		G	0.783418	0.000441
347	rs1550363		5	124508428	C	T		C	8.07681	0.00058825
348	rs6596223	C5orf20	5	134802209	G	A	Downstream	A	41.4024	0.00068991
349	rs10039673		5	134832697	A	G		G	4.59316	0.0005971
350	rs758462	KIAA0141	5	141277362	A	C	Promoter	A	48.2257	0.00075981
351	rs10223111	PDE6A	5	149234148	T	C	Intron	C	3.71169	0.00060327
352	rs11747270		5	150239060	G	A		G	9.51364	0.0005532
353	rs17491791		5	152410615	C	T		T	17.3115	0.00042397
354	rs386841	C5orf3	5	153346796	C	T	Downstream	T	36.1341	0.0005135
355	rs3816319	CYFIP2	5	156719010	T	A	Intron	T	41.7147	0.00051055
356	rs1145590	ENTH	5	157183042	G	A	Intron	A	8.59577	0.00054646
357	rs1173473		5	157488447	C	G		C	39.2145	0.00055312
358	rs11949658	GABRB2	5	160734301	G	A	Intron	A	6.46611	0.000559
359	rs1592758		5	164471755	C	T		C	38.0362	0.0005901
360	rs7724629	FOXI1	5	169470586	C	T	Downstream	T	27.4679	0.00080165
361	rs1035424		5	169515751	T	C		C	11.9275	0.00060486
362	rs17745849	KCNIP1	5	169881946	C	G	Intron	G	7.03173	0.00043164
363	rs17072954		5	170207422	T	C		T	6.5969	0.00040642
364	rs17081584		5	178022800	A	G		G	0.579799	0.00040697
365	rs1530499	ADAMTS2	5	178532223	A	G	Intron	G	40.9307	0.00058614
366	rs17140092	FARS2	6	5231305	T	C	Intron	T	4.36272	0.00041692
367	rs1742929	F13A1	6	6173024	G	A	Intron	A	13.8475	0.00042203
368	rs3005132		6	8647461	G	A		A	24.6234	0.0005039
369	rs7760046		6	8854839	C	T		T	29.7363	0.00081617
370	rs6923986		6	14469081	T	C		C	7.04856	0.00071172
371	rs220926		6	15959092	G	A		A	19.7923	0.00046539
372	rs7750859		6	16181270	G	A		G	16.1482	0.00081596
373	rs626854		6	16905921	G	A		G	39.369	0.00066696
374	rs1931777		6	20068678	G	A		A	0.0456482	0.0004476
375	rs12527601		6	22059650	G	C		G	46.3996	0.00056726
376	rs4445052		6	22855506	A	G		A	13.6378	0.0005289
377	rs303879		6	25173484	A	C		A	18.5594	0.00050418
378	rs1419633	OR12D2	6	29481192	C	T	Downstream	T	47.8432	0.00058063
379	rs2844731		6	30524964	A	G		A	14.6658	0.00049858
380	rs3115560	LOC401252	6	32344120	G	A	Downstream	A	23.9252	0.00050481
381	rs4072928	RUNX2	6	45399207	A	G	Promoter	A	46.538	0.00051643
382	rs1027650	HCRTR2	6	55249143	G	T	Intron	T	0.0533374	0.00060433
383	rs581929		6	65366669	T	C		C	0.375822	0.00065525
384	rs17690160	COL19A1	6	70964097	T	C	Intron	T	5.62063	0.0004275
385	rs617464		6	74314916	G	A		A	28.3158	0.00066625
386	rs2353321		6	75520260	G	C		C	18.1915	0.00047501
387	rs1778267		6	78311369	G	T		T	37.8864	0.00043301
388	rs3857446		6	78991476	C	G		C	13.8706	0.00051325
389	rs2444198		6	79150726	A	G		G	0.00760572	0.00048156
390	rs6942089		6	80491598	A	T		T	40.9049	0.00071268
391	rs2497129	C6orf117	6	84856392	T	C	Exon, Downstream	C	7.62428	0.00048222
392	rs10944169		6	86739755	G	A		A	28.9554	0.00062099
393	rs6454769	MDN1	6	90443954	T	C	Intron, Exon/intron boundary	C	18.2295	0.00067423
394	rs16872978		6	95160560	T	G		T	3.93335	0.00038639
395	rs17056814		6	97185555	A	G		A	0.412781	0.00040521
396	rs6932754	GPR63	6	97395385	C	T	Promoter	C	26.8309	0.00071201
397	rs12183238		6	102730295	T	C		C	17.9003	0.0005633
398	rs10080232		6	102983552	A	G		A	0.0769941	0.00059938
399	rs4335015		6	104114660	A	G		G	27.2269	0.00052532
400	rs271877		6	104921309	T	C		C	30.9117	0.00049495
401	rs17069168		6	108442126	A	G		G	2.11257	0.00040585
402	rs17569742		6	110792784	A	C		A	27.7594	0.00042456
403	rs11965041		6	114785671	G	A		G	21.5349	0.00055931
404	rs17077216		6	116218421	A	G		G	0.0609663	0.00040681
405	rs17825393		6	118879276	T	C		C	43.4204	0.00043556
406	rs13199025		6	121118936	C	T		T	23.7266	0.00057519
407	rs4895820		6	127614364	T	C		T	17.2713	0.00064339
408	rs2784893	LAMA2	6	129841194	G	C	Intron	C	27.9275	0.00049555
409	rs7769678	EPB41L2	6	131331610	T	C	Intron	T	33.4223	0.00081716
410	rs17060759		6	132137998	T	G		T	7.5686	0.00040564
411	rs6906574	MOXD1	6	132766689	C	T	Promoter	T	17.6001	0.00071084
412	rs6569937		6	134662366	A	G		A	48.3945	0.00068868
413	rs3918473		6	140214206	C	T		T	10.2131	0.00051502
414	rs2223451		6	150809240	T	C		T	23.5312	0.00046562
415	rs7741618		6	150825604	C	T		T	30.6046	0.00080423
416	rs1555011	PARK2	6	162719593	C	T	Intron	C	24.6228	0.0005887
417	rs4710217		6	167556879	A	G		A	19.0346	0.00063197
418	rs13437459	MLLT4	6	168051675	G	C	Intron	C	34.18	0.00057734
419	rs16901314	KIAA1838	6	170460988	A	G	Intron	G	0.060855	0.00038727
420	rs10255516		7	1642147	A	G		G	47.6417	0.00060352
421	rs17164893		7	11626172	A	G		G	0.156446	0.00041814
422	rs7806138		7	12307194	T	G		T	44.952	0.00084103
423	rs6977113		7	17420004	A	G		A	5.07533	0.00071492
424	rs2528845		7	22445643	G	A		G	18.9758	0.00048736
425	rs17367291		7	25586532	T	G		T	7.90676	0.00042105
426	rs1728640		7	29654047	C	T		C	28.7531	0.00042024
427	rs6960350	PDE1C	7	32015182	A	G	Intron	G	28.212	0.00071377
428	rs3801331		7	32463564	A	G		A	33.5214	0.00051036
429	rs6462372	KIAA0241	7	32518762	T	G	Intron	G	28.0107	0.00067463
430	rs11763434		7	41832921	A	C		C	38.0117	0.00055412
431	rs11983722		7	46265172	T	A		T	6.3229	0.00055943
432	rs10951851		7	46416253	T	C		T	21.4815	0.00062144
433	rs4458768		7	46943390	T	C		C	2.42392	0.0005294
434	rs2881800		7	47556803	G	A		A	0.0842654	0.00049932
435	rs10233927		7	47672646	A	G		A	30.6245	0.00060329
436	rs1975193	ABCA13	7	48468597	G	A	Intron	A	4.84523	0.00045036
437	rs4947737	GRB10	7	50668316	C	T	Intron	T	41.4521	0.00064645
438	rs2240089	COBL	7	51063530	G	C	Exon, Coding sequence	C	18.1202	0.00046728
439	rs11238184		7	52232632	T	A		A	48.0685	0.0005448
440	rs2863987		7	63859616	G	A		A	32.6568	0.00049911
441	rs4718584		7	66592283	A	G		G	23.3257	0.0006333
442	rs12698985		7	70159644	C	T		T	11.3279	0.00057197
443	rs4019352		7	80486009	A	G		A	18.9261	0.00051556
444	rs1228871		7	83862555	A	C		A	22.3996	0.00056423
445	rs17159178		7	84043739	G	A		A	0.0767695	0.00041792
446	rs2235040	ABCB1	7	87003686	C	T	Intron, Exon/intron boundary	T	14.0611	0.00046583
447	rs17150232	ADAM22	7	87569297	G	A	Intron	G	6.86329	0.00041721
448	rs7779156		7	89211599	G	T		G	28.9376	0.00082236
449	rs6951213	PFTK1	7	90251037	A	G	Intron	A	38.3608	0.00071304
450	rs3779489	ASB4	7	94978512	A	T	Intron	T	0.625483	0.00051028
451	rs10245517		7	98245694	T	C		T	17.5605	0.0006033
452	rs17154481		7	107249566	G	A		A	1.3874	0.00041765
453	rs3757645	DOCK4	7	111213918	A	G	Intron	A	3.3594	0.00050984
454	rs10486023	FOXP2	7	113965889	A	G	Intron	G	4.99771	0.00060567
455	rs7797189		7	117829908	C	T		C	45.3403	0.00083847
456	rs5000113		7	121004802	T	C		T	42.3978	0.0006482
457	rs290795	KLF14	7	130066226	A	T	Downstream	A	9.9768	0.00049981
458	rs834771		7	135498936	T	C		C	16.3127	0.00114268
459	rs322347	PTN	7	136643724	A	G	Intron	A	37.628	0.00050641
460	rs4726468	FLJ40852	7	141053893	C	T	Intron	T	45.2579	0.00063386
461	rs2734062		7	141739409	T	C		T	15.5839	0.00049509
462	rs12669573		7	144824911	C	T		C	13.5498	0.00057175
463	rs12540802	CNTNAP2	7	145984552	C	T	Intron	T	18.7576	0.00056752
464	rs1494449	CNTNAP2	7	146078397	G	A	Intron	A	17.1411	0.00058481
465	rs6968736	CNTNAP2	7	146558248	C	A	Intron	C	44.3876	0.00071435
466	rs851827	CNTNAP2	7	146867597	T	C	Intron	C	30.1087	0.00115628
467	rs10265912		7	148299808	A	G		A	1.3802	0.00060365
468	rs256897		7	153200063	A	G		G	38.8956	0.00048881
469	rs2618850		8	2106395	A	T		A	23.3676	0.00049015
470	rs1483808		8	2437197	C	G		C	12.2839	0.00058411
471	rs4242527		8	2466359	T	A		A	18.2462	0.00052363
472	rs7000432		8	2599237	C	A		C	44.9665	0.00071677
473	rs7832114	CSMD1	8	3961838	T	G	Intron	G	0.0841365	0.00084975
474	rs1504772	CSMD1	8	4087225	A	G	Intron	G	49.1969	0.00058492
475	rs1700082	CSMD1	8	4109135	G	C	Intron	G	34.7342	0.00039861
476	rs11775838		8	5755918	G	A		A	9.48303	0.00055448
477	rs10503373		8	6155384	T	C		T	3.54982	0.00060725
478	rs7008087	UNQ9391	8	10432305	T	G	Intron	T	42.0271	0.00071708
479	rs1296025	CTSB	8	11732059	T	C	Downstream	T	15.6159	0.00057345
480	rs17126447		8	18233054	A	G		G	2.08758	0.00041631
481	rs1874542	LZTS1	8	20143087	G	A	Downstream	A	0.0380865	0.00044232
482	rs10090604		8	20526462	A	C		C	5.80247	0.0005995
483	rs4268090		8	31600430	C	T		T	38.6409	0.00052404
484	rs1386438	NRG1	8	32315085	T	G	Intron	T	39.771	0.0005795
485	rs4733319	NRG1	8	32355423	T	C	Intron	T	14.2063	0.00063457
486	rs2466085	NRG1	8	32638874	G	A	Intron	A	2.34411	0.00048193
487	rs13266765	NRG1	8	32748740	C	G	Downstream	G	10.2134	0.00057556
488	rs2929111		8	40024079	A	C		C	46.0356	0.00050007
489	rs2599650	ZMAT4	8	40614286	T	A	Intron	T	37.6027	0.00048921
490	rs318852	SNTG1	8	50981170	A	G	Promoter	A	0.401929	0.00050593
491	rs16917149		8	53122726	T	C		T	6.49609	0.0003884
492	rs10958442	XKR4	8	56203745	G	A	Intron	A	40.3265	0.00062147
493	rs2939678	XKR4	8	56409692	G	A	Intron	A	22.8319	0.0005008
494	rs2979062	XKR4	8	56477473	T	C	Intron	C	6.90469	0.00050299
495	rs17194487		8	58267466	G	A		A	12.279	0.00041865
496	rs1626773		8	61101504	C	A		C	38.1986	0.00037569
497	rs4237041	CHD7	8	61944035	G	T	Downstream	G	44.2293	0.00052354
498	rs4295700		8	66305982	T	G		T	8.16489	0.00052471
499	rs35524385	MTFR1	8	66731055	G	A	Intron	A	24.828	0.00050846
500	rs16932433	DNAJC5B	8	67110748	G	A	Intron	A	7.43445	0.00038938
501	rs6992600		8	72882752	A	G		A	39.2291	0.00071634
502	rs12682335		8	73491244	T	C		T	45.2018	0.00057189
503	rs1440341	KCNB2	8	73726580	A	G	Intron	A	21.1191	0.00058204
504	rs41465947		8	77295069	A	G		A	13.0059	0.00052196
505	rs4740099	TPD52	8	81168435	T	C	Intron	T	46.6117	0.00063492
506	rs2140212		8	83684014	G	A		A	2.0291	0.00046193
507	rs11786610		8	84136953	G	T		G	8.81309	0.0005547
508	rs7841219		8	84296493	A	C		A	27.1034	0.00086771
509	rs6468958		8	88753745	C	T		C	19.5052	0.00067719
510	rs1159499		8	90266065	A	G		G	3.49672	0.00054813
511	rs2255130	RAD54B	8	95444936	C	T	Downstream	C	4.47471	0.00046949
512	rs10808361	VPS13B	8	100260959	G	C	Intron	G	21.7773	0.00061463
513	rs2132864	ATP6V1C1	8	104155041	G	T	Downstream	T	4.01348	0.00046065
514	rs1010824	ANGPT1	8	108321089	G	A	Downstream	A	16.4864	0.00059992
515	rs3808477	TRPS1	8	116739521	T	C	Intron	T	23.8559	0.00051043
516	rs17811708		8	117869446	A	T		T	11.1959	0.00043508
517	rs4870752		8	120403435	C	T		C	25.8763	0.00064296
518	rs1461698		8	120521301	C	A		C	4.43918	0.00058315
519	rs16896500		8	123068163	G	A		G	0.186162	0.00038673
520	rs7815471	C8orf36	8	126411027	T	C	Intron	C	44.0309	0.00084362
521	rs2630511	CCDC26	8	130490156	C	T	Intron	C	23.8364	0.00049016
522	rs1509853	ADCY8	8	131858466	T	C	Downstream	T	37.3366	0.00058521
523	rs17757848		8	135244825	C	T		C	20.8645	0.00043241
524	rs16905119		8	135284280	T	G		T	0.129278	0.00038746
525	rs7823756		8	135518590	T	G		G	25.9929	0.0008457
526	rs4909503		8	136740703	A	G		A	1.31659	0.00064409
527	rs6985188		8	138003895	A	C		A	40.8238	0.00071516
528	rs13249380		8	139550002	A	C		A	48.606	0.0005755
529	rs1109990		8	142773253	C	G		C	23.7529	0.00053443
530	rs1869440	ZC3H3	8	144673840	G	C	Intron	C	0.0534759	0.00044163
531	rs10975610	ANKRD15	9	649124	C	T	Intron	T	33.4991	0.0006219
532	rs10491589		9	782987	C	G		G	14.8677	0.00060653
533	rs7032793		9	1534755	G	A		A	5.69928	0.00071738
534	rs12349773		9	1899540	G	T		T	0.0380575	0.00056525
535	rs1408328		9	2278588	T	C		T	27.564	0.00058014
536	rs7858374		9	2922813	A	G		G	28.4327	0.00087238
537	rs10814841	GLIS3	9	4092443	C	T	Intron	T	23.4317	0.00061493
538	rs1489170		9	11219968	A	G		A	1.96246	0.00058455
539	rs4961662		9	16092066	G	C		G	20.8709	0.00064744
540	rs6475238	ADAMTSL1	9	18675218	A	G	Intron	A	4.07579	0.00067792
541	rs715212		9	18776181	C	A		C	28.1498	0.00072871
542	rs10116615		9	21281124	T	G		T	20.6251	0.00060006
543	rs7024242		9	24818651	T	G		G	19.5453	0.00071726
544	rs1220060		9	25818005	A	T		A	39.835	0.00056345
545	rs10967430		9	26589309	A	C		A	2.02074	0.00062172
546	rs10125103	LRRN6C	9	28392960	A	G	Intron	A	7.34888	0.00060016
547	rs10757739	LRRN6C	9	28404915	A	G	Intron	G	42.1213	0.00061224
548	rs7041035		9	31462315	T	C		T	3.34906	0.00071942
549	rs4878520		9	32920288	C	T		C	46.5072	0.00064318
550	rs1328563		9	77459237	A	G		G	49.3597	0.0005757
551	rs10867176	PSAT1	9	80095783	C	G	Promoter	G	2.73491	0.00061834
552	rs17085869		9	84725717	T	C		T	20.1362	0.00040728
553	rs11140116	FRMD3	9	85292288	C	T	Intron	T	5.52147	0.00053616
554	rs12552902	NTRK2	9	86591134	A	G	Intron	G	3.47328	0.00056795
555	rs2147064	ZCCHC6	9	88083711	C	T	Downstream	C	32.3583	0.00046232
556	rs649527		9	91879258	A	G		A	12.9887	0.0006826
557	rs7867072		9	93769048	A	G		G	37.6183	0.00087855
558	rs2506363	GRIN3A	9	103516551	C	G	Intron	C	5.05481	0.00048364
559	rs10989887		9	103981631	G	A		G	6.80012	0.00053025
560	rs10820661	OR13F1	9	106305810	C	T	Promoter	C	41.3406	0.00061562
561	rs716004		9	109147683	C	T		T	18.0765	0.00072953
562	rs7875749	LOC552891	9	113426956	A	G	Promoter	G	41.1481	0.00088286
563	rs7849584	SUSD1	9	113916667	G	A	Intron	A	15.5941	0.00086957
564	rs10982355	C9orf91	9	116451241	G	A	Downstream	G	18.9368	0.00062199
565	rs2416810	C5	9	122825021	A	G	Intron	A	16.1048	0.00047866
566	rs1535655	CEP110	9	122968390	G	A	Intron	G	28.2529	0.00058681
567	rs3824544	FREQ	9	131988371	T	C	Intron	T	23.9083	0.00051128
568	rs11253369		10	763610	G	C		C	4.92918	0.00054607
569	rs7073359		10	5798131	C	T		C	1.13394	0.00072047
570	rs1758652		10	7925487	A	T		A	45.8021	0.00042534
571	rs554531		10	8241734	G	C		C	49.7329	0.00065192
572	rs10508356		10	8603852	C	T		T	48.3212	0.00060755
573	rs1644428	CAMK1D	10	12904316	C	T	Intron	C	27.8114	0.00037608
574	rs7922151	FAM107B	10	14738516	T	C	Intron	C	27.7888	0.00089844
575	rs10906752	FAM107B	10	14818107	A	G	Intron	A	24.7461	0.0006199
576	rs11259718	ITGA8	10	15589900	G	A	Downstream	A	2.27636	0.00054638
577	rs7906876		10	19960940	A	C		A	7.65298	0.00088373
578	rs11014228		10	25107592	A	C		A	3.56971	0.00053053
579	rs7914821	GPR158	10	25916412	A	G	Intron	G	34.2041	0.00088529
580	rs1413795		10	29067693	A	G		G	19.194	0.00058026
581	rs12246394		10	29192809	G	T		G	2.35079	0.00056372
582	rs6481610	SVIL	10	29826469	C	T	Intron	C	0.700825	0.00067919
583	rs7899357		10	30242676	T	C		T	0.241961	0.00088358
584	rs10827212	NRP1	10	33536295	G	A	Intron	G	13.2542	0.0006158
585	rs4934930	NRP1	10	33673727	C	T	Promoter	T	8.39353	0.00064438
586	rs2474876		10	37848123	A	G		A	13.7968	0.00048193
587	rs10899934		10	43695686	C	G		G	5.01305	0.00061965
588	rs2125067	GDF10	10	48054426	G	C	Intron	C	2.47972	0.00046051
589	rs1838576	ARHGAP22	10	49448609	C	A	Intron	C	29.6224	0.00043896
590	rs4417194		10	58134294	T	C		C	8.39572	0.00052732
591	rs12267635		10	59022373	T	G		T	20.9306	0.00056391
592	rs1938526		10	61970389	A	G		G	5.87697	0.00044842
593	rs746830		10	63302767	G	C		C	44.4368	0.00075127
594	rs4746451		10	66007062	C	T		C	0.0307977	0.00063497
595	rs7088830	HERC4	10	69411348	C	T	Intron	C	14.5189	0.00072184
596	rs10998581	VPS26A	10	70547234	T	C	Promoter	T	33.2538	0.00053042
597	rs7081273	ADAMTS14	10	72127044	C	G	Intron	C	33.6935	0.0007205
598	rs2579740	C10orf11	10	77952779	G	A	Intron	A	34.8203	0.00048898
599	rs10762852	RAI17	10	80602883	T	C	Intron	T	12.8583	0.00061335
600	rs4980077	C10orf56	10	80854969	T	C	Intron	C	4.19683	0.00064813
601	rs10882008		10	82488174	T	C		C	35.2024	0.00061856
602	rs602840		10	85408949	G	C		G	8.72288	0.0006596
603	rs11201163		10	86420715	A	G		A	30.4395	0.00053992
604	rs10887425		10	86830175	G	A		G	38.5453	0.00061882
605	rs17105912	GRID1	10	87618181	A	C	Intron	C	0.327195	0.00041236
606	rs17122257	SLC16A12	10	91224135	G	T	Intron	G	7.57298	0.00041602
607	rs7096430		10	92754440	G	A		A	40.9056	0.00072214
608	rs11187519	GPR120	10	95329965	C	A	Intron	A	11.318	0.0005392
609	rs3740390	AS3MT	10	104628470	C	T	Intron	T	9.38264	0.00050974
610	rs4918100		10	106263065	G	A		G	42.4302	0.0006441
611	rs1525398	SORCS3	10	106679587	T	C	Intron	T	10.9555	0.00058591
612	rs17118161	SORCS3	10	106784401	A	G	Intron	A	0.0456621	0.00041515
613	rs2486154	SORCS1	10	108549689	G	T	Intron	T	43.2311	0.0004822
614	rs11194662		10	111190092	C	T		T	0.0381214	0.0005398
615	rs239865		10	115675177	A	G		G	20.318	0.00047822
616	rs1860082	KIAA1914	10	116067988	T	A	Intron	A	18.0155	0.00044071
617	rs12763784		10	116506582	T	G		T	47.1877	0.0005722
618	rs2694764	GFRA1	10	117957489	T	C	Intron	T	45.2421	0.00049283
619	rs880887	C10orf82	10	118408288	T	G	Downstream	T	30.5974	0.0012237
620	rs1473141		10	120133148	A	G		A	39.3748	0.0005833
621	rs10732819		10	121995657	A	G		G	1.8042	0.00060962
622	rs10788208	ATE1	10	123531179	A	G	Intron	A	1.93745	0.0006141
623	rs10794602		10	124970740	G	A		A	12.3213	0.00061444
624	rs705172		10	125276933	G	A		G	8.73393	0.00072014
625	rs12220396		10	130705973	T	C		T	13.6939	0.0005636
626	rs16908993		10	130725097	T	G		T	0.0616713	0.0003878
627	rs2771226		10	131951758	A	C		A	12.4791	0.00049547
628	rs2804018	C10orf92	10	134467092	C	T	Downstream	C	49.9761	0.00049674
629	rs10781587	C10orf92	10	134479043	G	A	Intron	A	41.5805	0.00061407
630	rs11037542	OR51I2	11	5437020	G	A	Downstream	G	10.9997	0.00053203
631	rs10840402		11	10381291	A	G		A	0.106675	0.00061651
632	rs11021728		11	11237672	T	A		A	44.2011	0.00053081
633	rs16912909		11	13504574	T	C		C	0.0152602	0.00038801
634	rs7939987	PLEKHA7	11	16942679	T	C	Intron	C	12.1831	0.0009001
635	rs10832908	SAA2	11	18216278	G	A	Downstream	G	46.2243	0.00061641
636	rs11828726	NELL1	11	20716318	G	A	Intron	G	0.159696	0.00055476
637	rs1559877		11	22998205	G	C		C	0.0836884	0.00058955
638	rs7930526		11	25093123	A	G		G	43.5305	0.00089951
639	rs11029519	TMEM16C	11	26305459	C	T	Promoter	C	1.35816	0.00053101
640	rs439065	TMEM16C	11	26516995	G	A	Intron	G	26.4499	0.00052669
641	rs2703403	TMEM16C	11	26524063	T	G	Intron	T	29.8201	0.00049308
642	rs5030310	WT1	11	32367816	T	A	Intron	A	11.7276	0.00064888
643	rs520850		11	35623462	G	A		A	1.14899	0.0006499
644	rs7129170	TRIM44	11	35711040	G	A	Intron	G	15.9398	0.00072688
645	rs1499514	LDLRAD3	11	36026369	A	G	Intron	A	12.784	0.00058485
646	rs10501182		11	37605068	T	G		T	9.94049	0.00060696
647	rs1435159		11	38415104	A	G		G	49.5159	0.00058197
648	rs10437646		11	40510068	G	A		A	0.549618	0.0006053
649	rs16936288		11	42085724	G	A		A	0.266322	0.00039003
650	rs4472922		11	42694884	C	T		C	19.2402	0.00052973
651	rs17509794	TTC17	11	43436750	A	G	Intron	A	23.4073	0.00042401
652	rs1077490	SYT13	11	45260287	T	C	Intron	T	29.5444	0.00061378
653	rs4752916	OR4B1	11	48185364	G	A	Promoter	A	31.0419	0.0006359
654	rs11245639		11	50253581	C	T		T	48.0752	0.00054563
655	rs3844134	OR6Q1	11	57549133	C	G	Promoter	G	22.1459	0.00051135
656	rs7949552	OSBP	11	59127525	A	G	Intron	A	0.100744	0.00090771
657	rs41348749		11	59488463	T	C		C	0.337729	0.00051799
658	rs11230304	NYD-SP21	11	59942605	T	C	Downstream	C	2.37764	0.0005437
659	rs1791785	C11orf11	11	61199389	T	C	Promoter	T	24.0527	0.00043609
660	rs17304039	LOC283130	11	64896785	A	G	Downstream	G	13.782	0.00042058
661	rs590732	CLPB	11	71684042	T	C	Intron	T	3.96486	0.00065565
662	rs563473		11	74166185	G	A		G	22.9141	0.00065361
663	rs4320971		11	80293314	T	C		T	30.0946	0.0005252
664	rs10751055		11	80829549	C	T		C	46.2463	0.00061208
665	rs650115		11	87312750	G	A		G	41.4222	0.00068292
666	rs4081911		11	91067737	C	G		C	40.4128	0.00051688
667	rs1014500		11	93574371	C	T		T	41.2164	0.00060102
668	rs334218		11	98168639	T	C		T	3.10809	0.0005069
669	rs2408589		11	102737255	T	A		T	0.0764643	0.00047862
670	rs529552	LOC643923	11	106959759	T	C	Promoter	T	0.114155	0.00065055
671	rs11607423	DDX10	11	108075704	G	A	Intron	A	17.8375	0.00054833
672	rs7112046		11	109102156	C	G		C	0.0229358	0.00072325
673	rs7128565	ARHGAP20	11	110000084	T	C	Intron, Exon/intron boundary	C	0.320073	0.00072647
674	rs321414		11	110461994	T	A		A	31.166	0.00050598
675	rs4935781	SNF1LK2	11	111080405	A	G	Intron	A	0.646337	0.00064461
676	rs11214240		11	111932381	G	A		G	21.3533	0.00036116
677	rs17114702	NCAM1	11	112404945	C	T	Intron	T	13.8227	0.00041511
678	rs7942123		11	112915275	G	A		A	18.7987	0.00090746
679	rs686989	ZBTB16	11	113544435	A	G	Intron	A	10.7727	0.00070604
680	rs11215194		11	114143047	A	T		T	40.4812	0.00036288
681	rs6589484	IGSF4	11	114576024	A	G	Intron	G	6.12417	0.00068967
682	rs220872	IGSF4	11	114771575	A	G	Intron	A	45.6492	0.00046455
683	rs314488	IGSF4	11	114834749	T	A	Intron	T	0.0380286	0.00050575
684	rs7951102		11	115372533	T	C		C	3.69629	0.00091242
685	rs579941		11	115784502	T	C		T	13.1355	0.00065487
686	rs2513092	KIAA0999	11	116349489	T	C	Intron	C	1.79905	0.00048524
687	rs11216386	DSCAML1	11	116815199	C	T	Exon, Coding sequence	T	10.3227	0.00054026
688	rs10892162	DSCAML1	11	117066475	A	G	Intron	G	16.0122	0.00036103
689	rs2515800		11	117329802	C	T		C	18.3831	0.00048684
690	rs10502229	TMPRSS4	11	117485180	T	G	Intron	T	5.18875	0.00035852
691	rs582688	VPS11	11	118437530	T	C	Promoter	C	15.2124	0.00065525
692	rs525914		11	119200660	C	T		T	18.5188	0.00065034
693	rs896694	OAF	11	119581088	A	C	Promoter	A	45.0352	0.00126087
694	rs12289919	GRIK4	11	120190043	T	C	Intron	C	0.456691	0.00036935
695	rs7104543	GRIK4	11	120229331	A	G	Intron	G	43.7738	0.00072224
696	rs891436		11	120713520	A	G		A	14.0076	0.00123688
697	rs2282649	SORL1	11	120984168	C	T	Intron, Exon/intron boundary	T	27.154	0.00047216
698	rs1219384		11	121275323	A	G		A	8.10749	0.00036878
699	rs12290043	STS-1	11	122045738	T	G	Intron	T	0.912964	0.00036973
700	rs17737079	ASAM	11	122558025	G	A	Intron	A	48.2061	0.00043058
701	rs1880058	ZNF202	11	123108155	C	T	Intron	T	31.1708	0.00044305
702	rs10790652		11	123588359	G	A		G	41.8042	0.00036046
703	rs1942664	SIAE	11	124024143	A	G	Intron	G	0.241471	0.00044842
704	rs11220043	PKNOX2	11	124763058	G	A	Intron	A	5.02287	0.00036362
705	rs2000658		11	125095603	G	T		T	14.0986	0.00045191
706	rs485327	CDON	11	125427135	A	G	Intron	A	40.9126	0.00064085
707	rs3862632	KIRREL3	11	126054713	T	A	Intron	A	32.2386	0.00051346
708	rs10893576	KIRREL3	11	126181724	A	G	Intron	A	29.9758	0.0006192
709	rs668605		11	126425857	A	G		A	30.1131	0.00069324
710	rs356248		11	126936044	A	G		A	30.2333	0.00050888
711	rs2042596		11	127248673	C	T		T	17.1716	0.00045456
712	rs508974		11	127629837	A	G		G	3.55823	0.00064894
713	rs10488705	FLI1	11	128168336	C	T	Intron	C	47.1677	0.00035835
714	rs3019805		11	128881705	C	T		C	31.9022	0.00050409
715	rs11606448	FLJ34521	11	129767811	C	T	Intron	T	17.8241	0.0003645
716	rs1347281		11	130414199	G	A		A	24.5119	0.00037149
717	rs1533339		11	130841983	G	A		A	0.551302	0.00037423
718	rs11222831		11	131271033	G	A		A	13.1378	0.00054205
719	rs1836841	HNT	11	131281509	C	T	Promoter	T	7.78745	0.00043741
720	rs537438	HNT	11	131298710	T	C	Intron	T	23.0834	0.00065063
721	rs4936167	OPCML	11	131819686	C	T	Intron	T	5.05679	0.0006451
722	rs2060123	OPCML	11	132443784	C	T	Intron	T	25.0572	0.00045543
723	rs10732252		11	133036838	G	A		G	25.6994	0.00035986
724	rs2187463		11	133998320	A	G		A	15.2336	0.00046367
725	rs16928652	ADIPOR2	12	1676317	T	C	Intron	C	0.0152207	0.00038937
726	rs7136873		12	2741947	C	T		T	25.1486	0.00072689
727	rs4766078	TSPAN9	12	3216753	A	G	Intron	G	17.08	0.00063671
728	rs17178334		12	4989191	C	T		C	9.1987	0.00041847
729	rs4628755		12	8034733	T	C		T	41.1806	0.00062544
730	rs10505754		12	10301949	T	A		A	3.18491	0.00060745
731	rs1009951	ETV6	12	11784163	C	T	Intron	T	40.1984	0.00059957
732	rs1805544	GRIN2B	12	13679101	C	G	Intron	C	4.91296	0.0004361
733	rs6488640		12	14229191	A	C		A	18.7529	0.00068245
734	rs11046159	LDHB	12	21710671	G	C	Promoter	C	26.295	0.0005322
735	rs16924898	ST8SIA1	12	22366156	C	T	Intron	C	0.0228659	0.00038891
736	rs7975904	BCAT1	12	24918898	G	C	Intron	C	29.1514	0.00092958
737	rs1716946		12	32093485	A	G		G	30.1243	0.0004184
738	rs16920827		12	33331881	A	G		G	13.9825	0.00038869
739	rs843785		12	33620575	C	T		T	44.1082	0.00114766
740	rs11053027		12	34018998	A	G		A	17.9677	0.00053239
741	rs4403834		12	37837608	A	G		A	32.4685	0.00052682
742	rs2083600	LOC401720	12	50520429	G	A	Promoter	A	22.762	0.00045817
743	rs1902767		12	50888280	T	C		C	20.99	0.0004459
744	rs443143	KRT6B	12	51133871	G	C	Promoter	G	39.8011	0.00052755
745	rs2293442	CALCOCO1	12	52401953	T	G	Intron	G	0.175171	0.00047355
746	rs7303807		12	53614503	C	G		G	28.8106	0.00073795
747	rs11171440	OR6C75	12	54051797	C	T	Downstream	T	0.0382263	0.00053657
748	rs276070		12	58129740	T	C		T	10.778	0.00049545
749	rs7968118		12	65281321	T	C		T	42.7596	0.00092411
750	rs11178918		12	70411552	G	A		G	9.69535	0.00053759
751	rs17044836	NAV3	12	76983811	A	G	Intron	G	1.85301	0.00040257
752	rs1467268		12	77410871	T	C		T	0.0305018	0.00058316
753	rs17009812		12	81589490	C	T		C	10.8166	0.00039983
754	rs10745447		12	86373194	C	A		A	47.6822	0.00061152
755	rs1353488		12	86389980	T	C		C	6.62282	0.0005776
756	rs1675592		12	86751525	C	G		G	23.0253	0.00037793
757	rs825981		12	89224070	T	A		A	20.7359	0.00112736
758	rs11106517		12	91258996	C	T		T	40.604	0.00053525
759	rs1290910	TMCC3	12	93489189	C	G	Exon, Downstream	G	33.7388	0.00057315
760	rs7296248		12	101601328	T	C		C	49.2147	0.00073757
761	rs12309358	C12orf42	12	102264594	C	A	Intron	C	10.2701	0.0005648
762	rs10861249	CHST11	12	103516345	T	A	Intron	T	37.5306	0.00061811
763	rs17036566	C12orf45	12	103911103	A	G	Intron	A	0.114539	0.00040219
764	rs12426802		12	104871728	G	A		A	46.9942	0.00056563
765	rs11113724		12	106998730	C	A		A	0.0534923	0.00053528
766	rs7398833	CUTL2	12	110271275	C	T	Exon, Downstream	C	22.4711	0.00074568
767	rs1403091		12	113432204	A	T		A	10.8449	0.00057985
768	rs11067251		12	113639843	T	G		T	44.9977	0.00053332
769	rs16947708	KSR2	12	116472732	C	T	Intron	C	0.749601	0.000391
770	rs3794207	CAMKK2	12	120170461	T	C	Intron	T	35.12	0.00051035
771	rs4514520		12	123274522	C	T		T	7.21469	0.00062416
772	rs2345461	TMEM132B	12	124612239	G	A	Intron	A	6.10167	0.00047497
773	rs10847143		12	125451628	A	G		A	2.10719	0.00061777
774	rs7958970	TMEM132D	12	128334851	T	C	Intron	C	1.18032	0.00091598
775	rs7311429	TMEM132D	12	128579322	C	G	Intron	G	40.8136	0.00073941
776	rs11060408	TMEM132D	12	128584235	T	C	Intron	T	20.8029	0.00053261
777	rs4759640		12	129311901	C	T		C	30.7423	0.00063656
778	rs1569019	GPR133	12	130142144	C	A	Intron	A	11.2729	0.00059002
779	rs41478349		13	.	C	T		T	25.8113	0.00052214
780	rs1052209	IFT88	13	20114850	C	T	Intron	T	18.4387	0.00060904
781	rs572224	LATS2	13	20484044	G	T	Intron	G	26.5837	0.00065367
782	rs2031586	ATP8A2	13	25333774	T	C	Intron	T	1.26454	0.00045308
783	rs170060	ATP8A2	13	25408008	A	G	Intron	G	0.0843817	0.00039957
784	rs1322573	LGR8	13	31258108	C	T	Intron	C	41.3081	0.00057531
785	rs641696		13	31376444	A	G		G	42.8245	0.00066862
786	rs1171079	DCAMKL1	13	35383796	T	C	Intron	T	0.144553	0.00055122
787	rs2094135		13	35710104	A	G		A	47.3648	0.00045886
788	rs7489996		13	36002855	A	G		G	27.4687	0.0007517
789	rs17065230		13	43418460	T	C		T	1.26251	0.00040572
790	rs7993363	LOC283514	13	45245783	T	A	Downstream	A	18.6144	0.00093209
791	rs6561363		13	46734039	A	C		C	1.86757	0.00068849
792	rs7984261		13	46958900	T	A		A	39.8888	0.00093159
793	rs41363144		13	57557882	A	G		G	6.26628	0.00051853
794	rs2325470		13	71856734	G	C		G	19.7398	0.00047424
795	rs8001631	TBC1D4	13	74762460	T	A	Intron	T	23.5331	0.0009407
796	rs2454971		13	84481384	A	G		G	48.7329	0.00048189
797	rs7318850		13	90424837	T	C		T	26.4428	0.00074045
798	rs41516148		13	91499667	A	G		A	0.0304785	0.00052253
799	rs7334107	HS6ST3	13	96004215	T	C	Intron	T	2.99132	0.00074226
800	rs3015370		13	104591771	A	G		A	7.15264	0.00050395
801	rs7326796		13	105075378	A	G		A	0.159744	0.00074215
802	rs4772736		13	105492028	T	C		T	5.51973	0.00063806
803	rs1924436		13	107088992	C	G		C	35.8906	0.00044748
804	rs4145427	MGC40069	14	21398414	A	G	Downstream	G	6.56031	0.00052175
805	rs11997		14	22004498	C	A		A	17.1145	0.0005609
806	rs1241133		14	24850675	A	G		A	15.173	0.00056553
807	rs4349058		14	25724131	C	T		T	33.7108	0.00052583
808	rs2180892		14	28000063	G	A		A	24.0823	0.00046341
809	rs11156742	AKAP6	14	31948399	C	T	Intron	T	25.2401	0.00053628
810	rs11622885		14	35633993	T	C		T	47.2222	0.00054879
811	rs1424892		14	44277315	G	T		T	21.4573	0.00058187
812	rs41391849		14	47923700	A	G		A	4.09734	0.00051945
813	rs10135768		14	50740767	G	T		T	36.4653	0.00060026
814	rs11848222		14	53302503	G	A		G	5.07642	0.00055524
815	rs1152481		14	55853742	A	G		G	5.46423	0.00054751
816	rs10483706		14	58408345	G	C		C	13.7028	0.00060565
817	rs17098131		14	60758411	A	G		A	18.4879	0.00040901
818	rs41490444		14	62353049	C	T		T	4.10948	0.00052218
819	rs1956025	KCNH5	14	62458259	C	G	Intron	C	36.3318	0.00044986
820	rs4902325		14	64400596	A	G		G	10.6373	0.00064374
821	rs8009601		14	68160509	C	T		T	4.87631	0.00095092
822	rs1982216	LTBP2	14	74085437	G	A	Intron	G	0.658521	0.00045039
823	rs10498534		14	75857241	G	C		G	8.47085	0.00060688
824	rs12588364	NRXN3	14	78481089	G	A	Intron	A	3.59696	0.00056835
825	rs2543580	NRXN3	14	79142877	A	G	Intron	G	38.7195	0.0004879
826	rs2819820		14	84291919	A	C		A	24.714	0.00049698
827	rs1950279		14	87874519	T	C		T	29.3255	0.00044913
828	rs7144554		14	88625132	A	G		G	27.6034	0.0007287
829	rs12885505		14	88971715	A	T		A	12.0149	0.00057267
830	rs1884677	SLC24A4	14	91913581	G	A	Intron	G	45.6084	0.00044503
831	rs1257333		14	98853353	A	G		G	38.4391	0.0005681
832	rs8017586		14	99724775	T	A		T	26.4913	0.00095302
833	rs1889724		14	100723834	G	A		G	20.9359	0.00044512
834	rs6575894	HSP90AA1	14	101614613	T	C	Downstream	C	6.66208	0.00068917
835	rs17101952		14	103478709	G	A		A	4.59138	0.0004098
836	rs17114279		14	106061045	C	T		C	7.10739	0.00041364
837	rs4779444		15	18809644	C	G		G	30.1912	0.00063838
838	rs7167687	CYFIP1	15	20510199	T	C	Intron	C	16.4515	0.00072982
839	rs4614674	GABRG3	15	25421707	C	T	Intron	C	6.23699	0.00062507
840	rs12439488		15	39681867	A	G		A	14.1667	0.00056595
841	rs635205	SQRDL	15	43735676	G	A	Intron	G	41.1603	0.00066774
842	rs41406846		15	51779737	A	G		A	1.45985	0.00051968
843	rs7176165		15	58246247	T	G		T	45.874	0.00073041
844	rs1963497	RORA	15	58859083	A	C	Intron	A	19.5836	0.00045014
845	rs266293		15	65034608	C	T		T	14.808	0.00049154
846	rs2053296	SMAD3	15	65178739	G	A	Intron	A	0.228624	0.00045472
847	rs16951363		15	65942354	C	A		C	4.35128	0.00039275
848	rs1713551	LRRC49	15	69096647	A	G	Intron	G	47.4756	0.00041675
849	rs10519181	TBC1D2B	15	76076030	C	G	Exon, Downstream	C	24.9657	0.00060878
850	rs8035127	AKAP13	15	83929154	G	C	Intron	G	8.64273	0.00096286
851	rs4887434		15	84680796	T	G		T	23.1988	0.00064326
852	rs16977939		15	85060978	A	G		G	1.2986	0.00039732
853	rs1369427		15	86131261	T	C		C	12.5603	0.00057838
854	rs2075833	RHCG	15	87817495	C	T	Intron	C	40.1707	0.00045809
855	rs8025981		15	90639050	A	G		G	39.1268	0.00095616
856	rs11634135	LASS3	15	98828554	G	A	Intron	G	47.7866	0.00054932
857	rs17145202	C16orf35	16	103351	A	C	Intron	C	0.0381214	0.00041694
858	rs4786684		16	5423428	C	G		C	47.3885	0.0006384
859	rs2795558	LOC440337	16	6371935	T	G	Downstream	T	11.5478	0.00049573
860	rs7185031	A2BP1	16	6870915	C	G	Intron	C	25.2747	0.00073056
861	rs7200416		16	10207777	C	G		G	23.3039	0.00073144
862	rs16962446		16	13602438	C	T		C	11.4423	0.00039421
863	rs1076884		16	13655304	C	G		C	23.5559	0.00061367
864	rs12933637	PARN	16	14605199	G	A	Intron	A	10.6446	0.00057316
865	rs11645094		16	17543396	A	G		G	23.2636	0.00054934
866	rs4254335		16	20213815	A	C		A	48.0403	0.00052402
867	rs41322345		16	20821598	T	G		T	10.8974	0.00051759
868	rs17702912	ARHGAP17	16	24910101	C	T	Intron	T	7.8867	0.00042794
869	rs12600303	LCMT1	16	25042408	T	C	Intron	T	26.315	0.00056863
870	rs161181		16	26757363	A	G		A	48.5529	0.00059045
871	rs8060146	XPO6	16	28089348	G	C	Intron	C	0.332016	0.00098441
872	rs3104784		16	51193866	C	A		C	48.1305	0.00050475
873	rs11861062		16	52913124	C	A		C	15.3406	0.00055647
874	rs7192762		16	53964222	G	A		A	36.6483	0.00073088
875	rs16955183		16	54058455	C	T		T	2.06725	0.00039318
876	rs8051889		16	61661084	T	C		C	19.8575	0.0009751
877	rs328333		16	72341631	G	A		A	2.44329	0.00050656
878	rs4570874	FA2H	16	73343663	A	T	Intron	T	24.9352	0.00062458
879	rs4584816	PLCG2	16	80378704	C	T	Intron	T	23.7308	0.00062487
880	rs11149552	CDH13	16	81867309	G	C	Intron	C	18.0287	0.00053619
881	rs41502949		17	.	A	G		G	41.177	0.0005224
882	rs1045738	UBE2G1	17	4119692	A	C	Exon, Downstream	C	32.9761	0.00060531
883	rs7217556	FLJ42461	17	4425585	C	T	Promoter	T	15.7977	0.00073237
884	rs11657031	MED31	17	6489002	T	C	Intron	C	32.3425	0.00055028
885	rs11078773		17	8845288	T	C		C	48.2515	0.0005342
886	rs16959033	GAS7	17	9775286	T	C	Intron	C	0.283178	0.0003939
887	rs7342860		17	14473850	T	G		G	15.0925	0.00074404
888	rs10852830		17	15122251	T	C		C	37.1118	0.00061802
889	rs12709321	FAM18B2	17	15362349	C	T	Intron	T	18.3939	0.00057198
890	rs4925075		17	19910327	A	G		A	36.6539	0.00064415
891	rs454204	ACCN1	17	29338111	C	T	Intron	T	39.6987	0.00062442
892	rs16970084	TMEM132E	17	29942819	A	G	Intron	A	13.6621	0.00039699
893	rs712046		17	31382410	T	C		C	47.7574	0.00072459
894	rs41419250		17	36489489	A	G		A	36.8724	0.00052129
895	rs12451811	TTC25	17	37358181	C	T	Intron	T	0.12171	0.00056606
896	rs17531431		17	39159419	C	T		T	6.54526	0.00042417
897	rs16940268	CD300LG	17	39293581	G	C	Intron	C	0.365019	0.00039036
898	rs988684	ITGB3	17	42715679	T	C	Intron, Exon/intron boundary	T	5.43574	0.00151383
899	rs806941		17	48715313	G	T		T	36.4564	0.00099351
900	rs12150374		17	50913698	C	T		C	33.023	0.00056315
901	rs4793841		17	52465709	G	A		G	1.84395	0.00063854
902	rs8078623	PTRH2	17	55122432	G	A	Downstream	A	16.5855	0.00100728
903	rs16944049		17	55542697	G	A		G	0.850958	0.00039092
904	rs17797064		17	58725242	A	G		G	20.3779	0.00043437
905	rs10512574		17	65849559	T	C		C	21.4799	0.00060813
906	rs2683164	C17orf54	17	69257822	G	A	Exon, Downstream	A	45.4733	0.00049258
907	rs7208422	TMC8	17	73642170	A	T	Exon, Coding sequence	A	49.8069	0.00073165
908	rs1285253		17	75490779	T	C		C	0.183066	0.0005725
909	rs4556841	FLJ35220	17	76002425	A	C	Promoter	A	41.1025	0.00062442
910	rs2589138	raptor	17	76384195	T	C	Intron	T	23.1226	0.00048901
911	rs1995715		18	1381570	C	G		C	44.372	0.00045175
912	rs723463		18	2017953	C	A		A	4.15517	0.00073476
913	rs1879352		18	2488054	T	C		C	17.0047	0.00044252
914	rs238116	DLGAP1	18	3485027	A	G	Downstream	G	42.5881	0.00047756
915	rs8095885		18	5201032	C	T		C	6.15255	0.00108315
916	rs1917927		18	5752705	A	G		A	17.8015	0.00044712
917	rs511683		18	6001000	T	C		C	9.32488	0.00064913
918	rs7241910	L3MBTL4	18	6094241	C	T	Intron	C	13.3735	0.00073532
919	rs2160913	KIAA0802	18	8706090	A	C	Promoter	C	28.4649	0.00046261
920	rs612012	KIAA0802	18	8813119	T	C	Intron	C	22.7788	0.00066588
921	rs4281802	OSBPL1A	18	20060698	T	C	Intron	T	2.43828	0.00052441
922	rs4800833		18	23748412	C	T		C	1.94064	0.00063892
923	rs11564298	CDH2	18	23817792	G	A	Intron	G	26.5437	0.00054788
924	rs16974138		18	36989950	C	G		C	13.1009	0.00039709
925	rs6507765		18	43312912	A	C		A	15.1873	0.00068362
926	rs1944577		18	43984101	C	T		T	25.834	0.00044856
927	rs1660241	TCF4	18	51186648	A	G	Intron	A	27.9909	0.00037671
928	rs17089778	TCF4	18	51216340	G	T	Intron	G	3.09633	0.00040781
929	rs4940996	ATP8B1	18	53529262	C	T	Intron	T	15.3179	0.00064629
930	rs1430382		18	56476418	C	T		C	47.5545	0.0005819
931	rs778778		18	60604266	G	A		G	30.5096	0.00082549
932	rs8087257	CDH19	18	62414723	G	T	Intron	T	43.8471	0.00102744
933	rs7226844		18	63897748	T	C		T	49.0623	0.00073337
934	rs17228566		18	64286747	T	G		G	23.4899	0.00041973
935	rs545982		18	64408549	A	G		G	21.545	0.00065165
936	rs644798		18	65031294	A	C		C	18.7346	0.00067231
937	rs11875827		18	67061664	C	T		T	0.0304925	0.00055738
938	rs2554832		18	72179162	A	G		G	18.1306	0.00048874
939	rs678704		18	72210672	C	T		C	9.54705	0.00069774
940	rs35150881	GNG7	19	2572193	A	G	Intron	G	6.13135	0.0005084
941	rs2277987	PRAM1	19	8458273	A	G	Downstream	G	28.7044	0.00047197
942	rs8182590	CACNA1A	19	13282550	C	T	Intron	T	48.9849	0.00112665
943	rs11085876	RFX1	19	13947513	C	G	Intron	C	38.5072	0.00053436
944	rs599458		19	20792763	T	C		T	9.02086	0.00065602
945	rs17620029		19	24146152	T	C		C	14.9632	0.00042554
946	rs8107007		19	33248124	T	C		T	6.47851	0.00108872
947	rs17716486		19	34455727	C	G		G	15.2354	0.00042822
948	rs11673050		19	35535929	C	T		T	34.6871	0.00055049
949	rs16966229		19	36924150	C	T		C	0.927757	0.00039527
950	rs10403702		19	44840424	C	T		C	0.350396	0.00060491
951	rs7251886	CEACAM7	19	46880615	C	T	Intron	T	41.8777	0.00073564
952	rs16989305	ZNF285	19	49579243	C	G	Downstream	C	0.182621	0.00039774
953	rs3786501	CEACAM20	19	49691015	G	A	Downstream	A	23.3318	0.0005103
954	rs10420985		19	62077748	C	T		T	10.5255	0.00060494
955	rs7266145	TMC2	20	2561658	T	C	Intron	T	25.3669	0.00073659
956	rs6037938	PRNP	20	4638665	C	T	Downstream	T	1.26631	0.00065989
957	rs6134623		20	12603737	T	C		C	8.7738	0.00066598
958	rs2423854	C20orf133	20	14863051	C	T	Intron	C	41.0147	0.00047875
959	rs6105553		20	16163885	C	T		C	0.13085	0.00066564
960	rs6081267	HARS2	20	18566017	C	G	Intron	C	42.2179	0.00066239
961	rs6047636		20	21732876	G	A		G	3.38558	0.00066005
962	rs6058391	BCL2L1	20	29743569	G	A	Intron	A	8.57529	0.00066057
963	rs6093797		20	41338776	C	G		C	3.48744	0.00066458
964	rs4810702		20	45871482	C	T		C	29.7898	0.0006391
965	rs228830	NFATC2	20	49491366	A	G	Intron	A	34.1546	0.0004726
966	rs6069972		20	55073413	G	C		C	5.3945	0.00066232
967	rs1358798		20	59131185	G	A		A	6.99785	0.00057767
968	rs460014		21	15013312	A	G		A	26.4101	0.00062495
969	rs239021	C21orf34	21	16623097	G	C	Intron	C	0.228276	0.00047804
970	rs2825044		21	19018933	G	A		G	31.4614	0.00049742
971	rs8127258	NCAM2	21	21368888	G	A	Intron	A	0.145193	0.00108939
972	rs7282115	NCAM2	21	21454179	C	T	Intron	T	43.7519	0.00073666
973	rs10470235		21	22493179	A	G		A	39.5963	0.00060551
974	rs1910626		21	24519644	A	G		G	1.90543	0.00044669
975	rs2829348		21	25064408	T	A		T	0.0458435	0.00049811
976	rs420178		21	28510933	T	C		C	31.0277	0.00052299
977	rs4817258	HEMK2	21	29161249	C	T	Downstream	C	39.43	0.00063917
978	rs2832941	KRTAP19-6	21	30835537	A	G	Downstream	G	29.0622	0.00049813
979	rs2070410	TIAM1	21	31421344	A	G	Intron, Exon/intron boundary	G	48.6654	0.00045737
980	rs2250442	DSCR1	21	34892482	C	G	Intron	C	29.6885	0.00046878
981	rs2154444	CLIC6	21	34975513	T	G	Intron	T	18.6637	0.00046256
982	rs2245397	DOPEY2	21	36533433	G	C	Intron	C	26.8465	0.00046796
983	rs2835769	DYRK1A	21	37782048	T	C	Intron	T	0.176272	0.00049846
984	rs12627033	DSCAM	21	40357760	A	C	Intron	A	11.749	0.0005709
985	rs364197	MX1	21	41737239	C	T	Intron	C	42.9032	0.00050934
986	rs220161	UMODL1	21	42422362	G	C	Intron	C	10.0168	0.00046424
987	rs2117981	HSF2BP	21	43782993	C	T	Intron	T	0.144685	0.00046006
988	rs2854097		22	21585556	C	T		C	9.72561	0.00049874
989	rs2017869	GGT1	22	23327309	G	C	Promoter	C	34.026	0.00045285
990	rs5752309	SEZ6L	22	25070087	G	C	Intron	G	17.0741	0.00065378
991	rs41430344		22	30711973	G	A		A	6.9347	0.00052131
992	rs41441744		22	30986561	G	A		A	5.26053	0.00052134
993	rs2267349	CACNG2	22	35343326	T	C	Intron	C	9.74623	0.00047121
994	rs2064189	MGC40042	22	40457945	T	C	Intron	T	21.7421	0.00045642
995	rs6519313	TCF20	22	40882819	T	C	Downstream	T	23.7032	0.00068408
996	rs7364152	PACSIN2	22	41646611	A	G	Intron	A	44.031	0.00074452
997	rs139211	PARVG	22	42942631	C	T	Downstream	T	24.3637	0.00057954
998	rs5765113	PHF21B	22	43773566	G	C	Intron	C	4.03878	0.00065423
999	rs6007503	C22orf9	22	43989037	A	G	Intron	G	9.38078	0.00065681
1000	rs4528878		22	47806166	T	C		T	1.91283	0.00062427
