# Supplementary material for: The Genetic Analysis Workshop 16 Problem 3: simulation of heritable longitudinal cardiovascular phenotypes based on actual genome-wide single-nucleotide polymorphisms in the Framingham Heart Study
Source: BMC Proc. 2009 Dec 15;3(Suppl 7):S4. doi: 10.1186/1753-6561-3-s7-s4 (PMC2795938; doi:10.1186/1753-6561-3-s7-s4)
Supplement: Additional file 2 — Heritability targets and other characteristics for each polygene affecting LDL. [file 1753-6561-3-S7-S4-S2.xls]

## Sheet: Sheet1
Additional File 2. Heritability targets and other characteristics for each polygene affecting LDL
No	markname	HUGO	chrom	position	allele1	allele2	ROLE	Minor allele	MAF percent	h2_LDL
1	rs10910097	MMEL1	1	2511290	T	C	Downstream	T	20.125	0.00038851
2	rs12034948		1	4810231	A	G		G	0.353792	0.00057734
3	rs10915314		1	4976182	G	C		C	30.1737	0.00057391
4	rs12071731	ICMT	1	6198754	T	G	Downstream	G	7.44518	0.00043902
5	rs10489436	H6PD	1	9208308	G	A	Promoter	G	12.4142	0.00056545
6	rs7545204		1	15553976	C	T		C	43.7214	0.0006385
7	rs16830722	ACTL8	1	17963562	A	G	Intron	A	2.07182	0.00050529
8	rs16862588	ZUBR1	1	19398072	C	A	Intron, Exon/intron boundary	C	0.345315	0.00050826
9	rs660423		1	20738290	C	T		C	20.2136	0.00060145
10	rs16826595	CDC42	1	22298449	A	C	Downstream	A	0.882801	0.00050485
11	rs16827981	LUZP1	1	23308125	G	A	Promoter, Exon	A	18.507	0.00050512
12	rs601786	LOC148898	1	23559385	A	G	Promoter	G	11.2761	0.00059556
13	rs12081094		1	24450093	T	G		T	0.129494	0.00057741
14	rs11248972		1	25249753	G	T		G	48.8626	0.00041411
15	rs12136806	EYA3	1	28183547	C	T	Intron	T	1.41092	0.00044077
16	rs10914574	ZBTB8	1	32767173	C	T	Intron	C	10.3537	0.00038853
17	rs804429	ADC	1	33338100	G	A	Intron	A	18.9595	0.00079438
18	rs12049260	CSMD2	1	33853349	T	G	Intron	T	15.4924	0.00043713
19	rs1333648	PSMB2	1	35889330	G	T	Promoter	T	0.160575	0.00047972
20	rs1002655		1	36965264	C	G		C	31.4967	0.00030472
21	rs16825050		1	38670923	G	C		G	0.0305018	0.00050482
22	rs1073926	HIVEP3	1	42033664	C	T	Intron	T	18.4852	0.00056873
23	rs12565855		1	43146429	C	G		C	32.962	0.00057746
24	rs161724	PRNPIP	1	44553923	C	T	Intron	T	8.48447	0.00050261
25	rs17109741	CYP4A22	1	47379104	T	C	Exon, Coding sequence	C	0.858441	0.00053324
26	rs7529265	SCP2	1	53253333	G	A	Intron, Exon/intron boundary	A	6.90915	0.00063678
27	rs17110749	ACOT11	1	54820778	G	A	Intron	A	6.87175	0.00053498
28	rs6684261		1	56132257	C	T		C	25.5019	0.00060256
29	rs17460074	DAB1	1	57689187	G	A	Intron	A	3.27067	0.00054963
30	rs17121650	NFIA	1	61369144	C	T	Intron	T	0.0153468	0.00053656
31	rs10493310		1	61904395	T	C		T	38.6856	0.00035429
32	rs11208368	ROR1	1	64385596	A	G	Intron	G	18.3109	0.00041112
33	rs6666863	NEGR1	1	72228438	G	A	Intron	G	43.9924	0.00060232
34	rs752819	ST6GALNAC3	1	76576110	G	A	Intron	A	12.6809	0.00063583
35	rs11162695		1	79607924	T	C		C	45.5033	0.00040444
36	rs12405120	PRKACB	1	84329111	C	T	Intron	C	47.174	0.00044841
37	rs10493774	C1orf181	1	85910551	T	C	Intron	C	28.6353	0.00056616
38	rs691481		1	87018602	A	G		G	3.63553	0.00061314
39	rs11587221		1	89502538	T	C		C	41.4277	0.00041868
40	rs6428529		1	89629944	T	A		A	0.0533455	0.00059894
41	rs12734340	LRRC8B	1	89836201	G	A	Downstream	A	24.1311	0.00046238
42	rs10875053	DPYD	1	97409554	G	C	Intron	G	14.9278	0.00057292
43	rs17402665		1	100819528	C	T		T	43.4906	0.00054916
44	rs1573002		1	102603342	A	G		A	6.36811	0.00057778
45	rs11184169		1	104779702	T	C		T	28.542	0.00040726
46	rs17253691		1	105702662	C	G		G	0.0229393	0.00054529
47	rs6582984		1	107076650	G	A		A	42.8113	0.00060103
48	rs4839127		1	111707682	G	A		A	20.7429	0.00058606
49	rs17036417		1	117228097	T	C		C	0.0229288	0.00052546
50	rs11590971		1	118901410	C	T		C	49.8172	0.00057719
51	rs10923791		1	119636294	T	C		T	13.6076	0.00038905
52	rs11584787	PRKAB2	1	145095103	G	C	Exon, Downstream	G	26.623	0.0004182
53	rs11804354	IVL	1	151141069	C	T	Promoter	C	0.160134	0.0004287
54	rs6694817	IL6R	1	152668596	T	C	Intron, Exon/intron boundary	T	41.742	0.00060391
55	rs4661019		1	155438871	C	T		C	17.661	0.00058099
56	rs11265023	OR6Y1	1	156779672	G	A	Downstream	A	47.0938	0.00041554
57	rs12028921	NHLH1	1	158616248	G	A	Downstream	G	1.84199	0.00043643
58	rs1062826	F11R	1	159234629	G	C	Exon, Downstream	C	27.5613	0.00037244
59	rs10157628		1	161353123	A	G		A	12.4674	0.00032133
60	rs869513		1	161367150	G	A		A	39.5283	0.00100136
61	rs16847312		1	163822846	T	G		G	3.92217	0.0005069
62	rs1553083	POU2F1	1	165460652	C	T	Intron	T	0.0457247	0.00049938
63	rs11578006	IQWD1	1	166195661	T	C	Intron	T	9.01288	0.00041718
64	rs16860174	TIPRL	1	166429577	C	T	Intron	C	0.165929	0.00050769
65	rs10918914		1	166755800	G	A		G	2.36044	0.00038873
66	rs6701323		1	176854904	A	G		G	9.26662	0.00060421
67	rs6692867	XPR1	1	178941271	G	C	Intron	C	0.0610128	0.00060387
68	rs1689784		1	180399673	G	A		A	0.0616998	0.00051158
69	rs12039204		1	186901693	G	A		G	47.5595	0.00043655
70	rs11800563		1	187698667	C	G		G	48.0766	0.00042837
71	rs814969		1	188772603	C	T		C	49.6972	0.00091581
72	rs7518939		1	191722498	G	A		G	47.4463	0.00063551
73	rs10801339		1	192821954	T	C		T	23.6632	0.00057035
74	rs10801486		1	194123214	T	C		C	45.0506	0.00038002
75	rs6675769	CFHR5	1	195208284	G	A	Promoter	G	47.4799	0.00060242
76	rs10922234	CRB1	1	195702662	G	A	Intron	G	20.9032	0.00057539
77	rs1389643		1	198949247	C	G		C	13.817	0.00048367
78	rs10494819	CAMSAP1L1	1	198971377	C	T	Promoter	C	48.1024	0.00035512
79	rs701639		1	206631366	A	G		G	38.6307	0.00061447
80	rs11119073		1	206717992	A	T		T	5.7552	0.00057714
81	rs12759484		1	207325636	C	T		T	12.0645	0.00046351
82	rs17041975	SYT14	1	208372941	T	C	Intron	C	0.608458	0.00052575
83	rs10863966	NENF	1	210670242	T	G	Promoter	T	38.558	0.0003853
84	rs1106770		1	211930409	T	C		T	37.9271	0.00039757
85	rs17044730	ESRRG	1	215224371	C	G	Intron	C	1.66392	0.00052606
86	rs10482838	TGFB2	1	216680962	A	G	Intron	A	0.0989346	0.00034513
87	rs10218738		1	219346717	T	C		C	10.2993	0.00056127
88	rs4653849		1	225795623	G	A		A	36.837	0.0005807
89	rs6657735	NUP133	1	227693455	A	G	Intron	G	22.6836	0.00060232
90	rs4846846	GALNT2	1	228427356	A	G	Intron	G	27.2464	0.00058627
91	rs10797461		1	231687211	G	A		A	20.5714	0.0003791
92	rs7536858	SLC35F3	1	232472027	G	A	Intron	A	16.6997	0.00063749
93	rs1021357		1	236610326	G	A		A	43.5005	0.00056092
94	rs10754763	PLD5	1	240604235	C	T	Intron	T	12.7561	0.00037481
95	rs7553458	AKT3	1	242021275	A	G	Intron	A	14.3465	0.00064072
96	rs1156644		1	242234958	A	G		A	17.0942	0.00041684
97	rs1330695		1	242374397	A	C		A	23.6192	0.0004794
98	rs12059462	SH3BP5L	1	247081692	A	G	Intron	G	0.0228206	0.00043878
99	rs4854338		2	609754	G	A		A	45.2435	0.00058663
100	rs1451196		2	2720296	C	T		T	27.139	0.00048746
101	rs7599499		2	3748142	T	G		G	0.336752	0.00064821
102	rs16865228		2	6547074	C	G		C	1.50635	0.00050855
103	rs10929532		2	8601909	T	C		C	0.481504	0.00057592
104	rs6747070	ADAM17	2	9538181	C	T	Downstream	T	7.61089	0.00060693
105	rs7576944	GREB1	2	11640575	C	G	Intron	G	16.9328	0.00064401
106	rs10182367	GREB1	2	11659180	T	C	Downstream	T	0.0761035	0.00032383
107	rs1595808		2	12028711	A	G		A	13.568	0.00050188
108	rs7568921		2	12599286	T	C		T	1.84676	0.00064353
109	rs6754327	NAG	2	15427644	C	T	Intron	T	0.0457457	0.0006076
110	rs16982439		2	16519122	C	T		T	2.96702	0.00051874
111	rs10202044		2	17333317	T	A		T	13.3954	0.00055972
112	rs1461950	KCNS3	2	17962931	T	A	Intron	A	23.4164	0.00048868
113	rs16986307		2	19366829	A	G		A	0.030446	0.0005192
114	rs13022197	SPAST	2	32196671	T	A	Intron	A	38.0317	0.00046934
115	rs1016407		2	34337913	A	G		G	0.178599	0.00032147
116	rs10188899		2	38526513	C	T		T	29.5601	0.00032391
117	rs17026478		2	40761489	G	A		A	38.4039	0.00052442
118	rs10175048		2	41747713	T	C		T	45.5854	0.00055865
119	rs11675232	EPAS1	2	46451374	T	C	Intron	T	48.2407	0.00042303
120	rs13423597		2	49702607	A	G		G	34.0528	0.00048193
121	rs10496018		2	53254839	G	A		A	11.3841	0.00056639
122	rs10490468	ASB3	2	53818010	G	A	Intron	G	32.0948	0.00035291
123	rs1030091		2	56493023	A	G		G	4.00243	0.00056322
124	rs11900216		2	56890817	T	C		C	0.49505	0.00043064
125	rs17555378		2	59044262	C	A		C	15.6274	0.0005517
126	rs1025136	FLJ16124	2	65894340	C	T	Intron	C	17.0481	0.00033197
127	rs17500751		2	66406517	G	A		A	0.564578	0.0005502
128	rs1345353		2	67065207	G	T		G	47.366	0.00048199
129	rs17008057		2	72395154	G	A		A	9.66514	0.00052266
130	rs1077111		2	77081167	T	C		T	14.4841	0.00037571
131	rs10207193		2	78417836	G	A		G	36.162	0.00032682
132	rs11689930		2	81542599	A	G		G	15.6264	0.00042369
133	rs17021642		2	82427059	T	C		T	8.34608	0.0005239
134	rs10496288		2	83146076	T	C		C	11.6921	0.00035623
135	rs1627220		2	84906967	C	T		T	11.2062	0.00050279
136	rs12616403	KCMF1	2	85133554	G	C	Intron	C	9.65338	0.0004589
137	rs4832145	TCF7L1	2	85254095	T	C	Intron	T	2.01562	0.00058605
138	rs7425090		2	85815654	G	T		T	19.6311	0.00063157
139	rs17023990		2	100317642	T	C		T	1.53693	0.00052434
140	rs6543072		2	101522690	G	A		G	24.1542	0.00060069
141	rs11890918		2	104556633	T	G		T	49.1167	0.00043056
142	rs4641957		2	105112469	G	A		G	31.5814	0.00057998
143	rs1533298	ACOXL	2	111332775	T	C	Intron	C	28.4297	0.00049653
144	rs1433526		2	118335188	T	C		C	47.28	0.00048579
145	rs11123515	LOC130355	2	119784642	T	C	Intron	T	36.2232	0.00040001
146	rs17005538	GLI2	2	121442515	A	G	Intron	A	0.539452	0.00052222
147	rs17010711		2	124472809	A	C		C	18.0547	0.00052272
148	rs1568769		2	129848603	T	C		T	8.5095	0.00049991
149	rs10928930		2	130215452	G	A		A	1.90875	0.0003893
150	rs10191360	CXCR4	2	136601149	T	C	Promoter	T	46.9419	0.00032575
151	rs16833906		2	136836847	C	T		T	22.5428	0.00050589
152	rs7607239		2	138221617	T	C		T	15.9296	0.00065051
153	rs6739312		2	138393346	A	G		G	0.0457178	0.00060681
154	rs4954723		2	139285272	C	T		C	26.9489	0.00059023
155	rs13004107	LRP1B	2	140740356	T	C	Intron	T	47.5795	0.00046879
156	rs1025831	LRP1B	2	141072068	T	C	Intron	T	22.5739	0.00033465
157	rs1366801	LRP1B	2	141376765	G	A	Intron	G	25.2863	0.00048296
158	rs997357	LRP1B	2	142608342	G	A	Promoter	A	20.4329	0.00117906
159	rs1370521		2	146221152	C	T		T	36.0013	0.00048297
160	rs1526289		2	150314779	C	T		C	25.4728	0.00049572
161	rs10176716		2	151304842	C	T		T	7.37555	0.0003229
162	rs12693415	FMNL2	2	153181767	A	C	Intron, Exon/intron boundary	C	33.7978	0.00046163
163	rs17266406	GPD2	2	157132783	C	T	Intron	C	6.40049	0.00054529
164	rs16841722	PSCDBP	2	157986459	T	C	Intron	C	0.727969	0.00050629
165	rs750874	BAZ2B	2	159931125	T	C	Intron	T	5.52652	0.00063539
166	rs16844306	CD302	2	160327352	T	A	Downstream	A	1.81635	0.00050683
167	rs4667862	SCN1A	2	166596685	G	A	Intron	A	34.1696	0.00058108
168	rs1356374	STK39	2	168690844	A	T	Intron	A	30.7816	0.00048214
169	rs10192362	STK39	2	168742920	C	T	Intron	C	2.43457	0.0005597
170	rs990626	LRP2	2	169705297	A	G	Exon, Coding sequence	G	25.4941	0.00109815
171	rs4972511	ITGA6	2	173080997	G	C	Downstream	G	18.236	0.00059091
172	rs7560960	ZAK	2	173735369	T	A	Intron	T	1.09194	0.00064209
173	rs7592453		2	173994922	C	T		C	38.113	0.00064719
174	rs155141	ITGA4	2	182025447	A	T	Promoter	A	12.1849	0.00049834
175	rs10427270	CERKL	2	182144540	C	G	Intron	C	33.4804	0.00034075
176	rs10183527		2	182331735	A	G		G	6.89221	0.00055874
177	rs875161		2	186604749	A	C		A	30.9473	0.00101248
178	rs16828049	ITGAV	2	187154616	T	A	Promoter	T	0.169049	0.00050516
179	rs16828163	ITGAV	2	187247966	G	A	Intron	A	23.5272	0.00050522
180	rs6708828		2	193955904	T	C		C	34.3793	0.00060451
181	rs6724351		2	194760141	T	G		G	0.591256	0.00060533
182	rs6434747		2	195754450	T	C		C	3.98836	0.000599
183	rs10200777		2	199349974	T	C		T	0.015223	0.00032666
184	rs16836577	MGC39518	2	201588758	C	T	Intron	T	0.030446	0.00050607
185	rs6731583	ALS2	2	202269099	T	C	Downstream	C	14.4618	0.00060551
186	rs859839		2	204466049	T	C		T	21.053	0.0009751
187	rs1559639		2	204818891	A	G		G	47.6524	0.00049949
188	rs16849970		2	213800957	G	A		A	3.14307	0.00050694
189	rs10498015	SPAG16	2	214425824	A	C	Intron	A	35.1857	0.00035641
190	rs1374230	BARD1	2	215327024	A	G	Intron	G	27.9636	0.00048305
191	rs4673939	ABCA12	2	215644504	A	G	Intron	G	47.1708	0.00058109
192	rs11682786		2	217094047	A	G		G	4.42788	0.00042337
193	rs13389420		2	218574281	T	C		C	38.3438	0.0004815
194	rs17349283		2	221798041	A	G		G	43.4988	0.00054799
195	rs10166033		2	221950806	G	A		A	30.8038	0.00055843
196	rs10932950	PAX3	2	222839972	A	G	Intron	A	19.8021	0.00038942
197	rs12623857	FLJ32447	2	222870133	A	G	Promoter	A	14.506	0.00045897
198	rs12468161		2	223848491	T	G		T	28.6009	0.0004511
199	rs6716521		2	226084374	C	T		C	23.0557	0.00060456
200	rs10211055	SKIP	2	228725161	C	T	Intron	C	35.1815	0.00056001
201	rs10194455	IQCA	2	237087269	G	T	Promoter	G	7.58764	0.00032638
202	rs13412209		2	237111623	T	G		G	15.6578	0.00048191
203	rs7623125		3	3533555	T	C		T	2.23051	0.00065119
204	rs6803184		3	10580048	A	G		A	32.4067	0.00060932
205	rs7631448	SLC6A11	3	10867030	T	C	Intron	T	45.7772	0.00065161
206	rs11709077	PPARG	3	12311507	G	A	Intron	A	11.4745	0.00042402
207	rs10510418	PPARG	3	12363563	A	C	Promoter	C	28.2849	0.00056752
208	rs12485838		3	14287850	A	G		G	34.6646	0.00045242
209	rs1505609	GALNTL2	3	16225002	A	T	Intron, Exon/intron boundary	T	11.9244	0.00049416
210	rs17018714		3	26811882	T	A		A	0.00760572	0.00052383
211	rs7639313		3	31504093	A	G		G	47.7016	0.00065185
212	rs13071058		3	32933727	A	G		G	0.534433	0.00057751
213	rs17031529		3	34313174	T	C		C	0.39859	0.00052462
214	rs17118		3	38379476	C	A		A	33.9711	0.00053598
215	rs1436851		3	41655754	C	A		A	16.2773	0.00048655
216	rs17074769	CCDC13	3	42732856	G	A	Intron	G	0.0611247	0.00052869
217	rs760193	CYP8B1	3	42893301	T	C	Promoter	T	26.3689	0.00064932
218	rs743660	CCR5	3	46377022	G	A	Promoter	A	25.2136	0.00063216
219	rs10510755	GNAI2	3	50256172	C	T	Intron	T	11.4301	0.00036674
220	rs10510810		3	59444153	C	G		G	0.0684932	0.00036742
221	rs10514717		3	59666733	A	T		A	5.86307	0.00056788
222	rs17063883	FHIT	3	60689757	C	G	Intron	G	0.507337	0.00052837
223	rs1562519	FHIT	3	60907030	C	T	Intron	T	28.6997	0.00049966
224	rs17066672	CADPS	3	62550599	A	G	Intron	G	0.061134	0.00052849
225	rs4688211	ADAMTS9	3	64521936	C	G	Intron	G	0.130208	0.00058135
226	rs1352657	SUCLG2	3	67535708	A	G	Intron	A	49.2598	0.00048208
227	rs1491688	MITF	3	70102313	T	A	Downstream	A	25.9117	0.00049337
228	rs6794960		3	70846187	G	A		G	0.00763359	0.0006087
229	rs6778799		3	74167515	T	G		T	28.6413	0.00060827
230	rs12714454		3	77068518	C	T		T	40.7424	0.00046212
231	rs4680938		3	78661330	C	T		T	33.8626	0.00058117
232	rs6762290		3	81289559	A	C		A	41.2308	0.00060766
233	rs12494446		3	85705353	A	G		G	39.6126	0.00045284
234	rs6549070		3	86211253	T	A		A	0.252448	0.00060071
235	rs13089163		3	89111500	G	A		A	13.5512	0.00047057
236	rs11717168		3	107906918	T	A		A	35.2766	0.00042474
237	rs16855080	MORC1	3	110180052	G	C	Intron	G	0.106577	0.00050731
238	rs1501876		3	118683034	A	G		A	44.1575	0.00049373
239	rs13067941		3	122537295	A	G		G	22.199	0.00047048
240	rs16838982	KLHDC6	3	129121762	T	C	Promoter	C	15.755	0.00050623
241	rs4487238	TMEM108	3	134273547	G	C	Intron	C	42.6385	0.00057822
242	rs1447715		3	140966621	C	T		T	26.2047	0.00048723
243	rs16852649	PCOLCE2	3	144024691	T	C	Intron	T	0.123648	0.00050729
244	rs1124329	SLC9A9	3	144910129	G	T	Intron	G	21.3589	0.000414
245	rs7615096		3	145363101	C	A		C	47.6826	0.00065087
246	rs16857631		3	147143429	T	G		T	10.7579	0.00050735
247	rs7647288		3	150897021	A	G		A	32.3315	0.00065206
248	rs1278106		3	153726604	A	G		G	48.3994	0.00046364
249	rs11923297		3	153809708	C	T		T	13.3252	0.00043087
250	rs10935975	SGEF	3	155329171	A	G	Intron	G	12.6727	0.00057599
251	rs6441045	KCNAB1	3	157381555	C	T	Intron	C	26.907	0.00059901
252	rs1589526	RSRC1	3	159338840	C	A	Intron	C	44.9822	0.00050152
253	rs12634971	RSRC1	3	159709837	A	T	Intron	T	28.2905	0.00045907
254	rs6770541		3	161313606	T	A		T	0.0304507	0.00060794
255	rs1495062		3	165864045	T	C		C	11.6381	0.00049348
256	rs10513703		3	173931478	G	T		T	46.6746	0.00036794
257	rs1501603		3	192150244	G	C		C	35.9896	0.00057777
258	rs6820321	POLN	4	2151157	T	C	Intron	T	13.2572	0.0006102
259	rs10937798	SORCS2	4	7336346	T	A	Intron	A	37.3692	0.00038946
260	rs16892483	SLC2A9	4	9650264	C	T	Intron	T	0.232775	0.00051109
261	rs10155145		4	9737898	C	T		T	7.80049	0.00055808
262	rs1112816		4	12354987	G	A		A	0.0152207	0.00040006
263	rs1154862		4	12548189	C	T		C	30.8238	0.00041684
264	rs7655357		4	13293062	A	G		A	19.8565	0.00065314
265	rs16894896		4	16943901	T	C		T	22.7799	0.00051115
266	rs13109670		4	18857458	T	G		G	27.1576	0.00047096
267	rs7697959	GPR125	4	22080029	T	C	Intron	T	42.4802	0.00065769
268	rs16876269	DKFZp761B107	4	24479435	T	C	Intron	T	16.1736	0.00050923
269	rs1546576		4	28124776	G	A		A	0.0152161	0.00049771
270	rs10461085	PCDH7	4	30326842	G	A	Promoter	A	2.69055	0.0003438
271	rs12502118		4	31576618	T	C		T	25.1616	0.000453
272	rs11941043		4	34025485	A	G		G	11.5107	0.00043187
273	rs10470854	TLR10	4	38444928	A	G	Downstream	G	34.9752	0.0003451
274	rs1458254	RPL9	4	39123202	T	C	Downstream	T	14.8696	0.00048846
275	rs1484322		4	39347537	G	A		A	34.8337	0.00049176
276	rs1115838		4	40390203	T	C		C	8.38988	0.00040431
277	rs6836590		4	44705726	T	C		T	5.40292	0.00061071
278	rs10006751		4	45160490	C	T		T	0.0689655	0.00030234
279	rs17088857		4	58444913	T	A		T	12.6639	0.00053165
280	rs7689250		4	58998939	A	T		A	23.7567	0.00065679
281	rs10010225		4	60322654	C	A		C	7.86585	0.00055318
282	rs7672620		4	67979486	C	T		C	35.8518	0.00065602
283	rs1582754		4	74008130	C	A		A	22.3958	0.00050127
284	rs10518130		4	76019790	A	G		G	0.0532481	0.00037166
285	rs1465923	SCARB2	4	77355235	C	T	Promoter	C	1.21024	0.0004892
286	rs10032423	SCARB2	4	77359757	C	T	Promoter	T	39.6008	0.00030506
287	rs10009760	SNCA	4	90981645	T	A	Promoter	T	38.5196	0.00030333
288	rs10516948	SMARCAD1	4	95387630	A	C	Intron	A	17.8593	0.000568
289	rs17033	ADH1B	4	100447968	T	C	Exon, Downstream	C	7.50913	0.00052536
290	rs11733293	MANBA	4	103764301	T	C	Downstream	T	31.0906	0.00042538
291	rs6828333	TACR3	4	104826217	C	G	Intron	C	0.0380518	0.00061027
292	rs10488881	EGF	4	111096865	A	T	Intron	T	34.3827	0.00035286
293	rs7699288	EGF	4	111161726	C	G	Downstream	C	31.9616	0.0006595
294	rs10516562		4	111525712	C	T		T	14.8961	0.00036975
295	rs12643436		4	111587612	A	T		T	6.77012	0.00046008
296	rs6811550	ALPK1	4	113551034	G	A	Intron	G	12.2266	0.00060958
297	rs7664444		4	116746810	T	G		G	44.1258	0.00065363
298	rs10020266		4	118103544	C	T		T	46.6743	0.00055358
299	rs11725550		4	118107154	G	A		G	46.6488	0.00042515
300	rs4501289		4	118541939	A	G		A	12.4562	0.00057822
301	rs1480913		4	128201157	C	T		C	10.0198	0.00049082
302	rs10020542		4	130773287	G	C		G	8.97807	0.00030422
303	rs17049809		4	138853984	C	G		G	23.167	0.00052613
304	rs11100834	SLC7A11	4	139333979	C	T	Intron	C	45.2164	0.00039877
305	rs10033104		4	144392933	A	G		A	35.7328	0.00030661
306	rs6845352		4	145061643	G	A		A	0.0306232	0.00061079
307	rs10029738		4	145516869	A	C		C	29.8659	0.00055433
308	rs1201202	LRBA	4	152060202	A	G	Intron	A	5.04679	0.00043592
309	rs4696446	TRIM2	4	154381247	G	T	Intron	G	16.5059	0.0005814
310	rs6536514		4	161524863	G	A		A	43.9697	0.00060068
311	rs17334496		4	161638526	A	G		G	46.0018	0.00054781
312	rs10014025		4	161649319	A	T		A	0.137847	0.00030341
313	rs17047296		4	167268353	T	C		T	0.0152323	0.0005261
314	rs17600604		4	168411172	C	G		G	33.8377	0.00055232
315	rs11932941	SH3RF1	4	170304522	C	A	Intron	A	17.5486	0.00043187
316	rs12510477		4	172617973	A	C		C	26.2294	0.00045387
317	rs6854571	GALNT17	4	173073514	T	C	Intron	C	0.597411	0.0006114
318	rs17058085	GALNT17	4	173324662	G	T	Intron	T	34.303	0.00052813
319	rs13434489		4	178144943	A	C		A	0.789877	0.00048194
320	rs1454700		4	182338186	T	C		T	49.4338	0.00048783
321	rs17304841		4	183266470	A	G		A	31.7475	0.00054719
322	rs10050045		4	184700467	C	A		C	8.25555	0.0005552
323	rs17488206	IRF2	4	185575500	A	T	Intron	T	22.4726	0.00055015
324	rs11132263		4	186095047	A	C		A	36.0556	0.00040079
325	rs1443903	C4orf20	4	186558996	G	T	Intron	T	3.48819	0.00048715
326	rs4862788		4	188395646	G	A		A	13.3491	0.00058671
327	rs13166812		5	3700806	A	C		C	28.1961	0.00047412
328	rs6872084	FLJ33360	5	6381426	C	T	Intron	T	5.68112	0.0006118
329	rs13180965		5	7240278	A	G		A	10.2064	0.00047427
330	rs6555591	SEMA5A	5	9130323	C	T	Intron	T	14.2031	0.00060082
331	rs1393232		5	9714352	G	A		G	15.4583	0.00048373
332	rs16884026		5	10094935	G	A		A	0.403042	0.00050952
333	rs16901086		5	10937865	C	A		C	48.8182	0.00051206
334	rs6889677		5	14092647	T	C		T	14.1128	0.00061291
335	rs7706559	TRIO	5	14536164	A	G	Intron	A	27.4058	0.00066033
336	rs6862898		5	20150765	T	C		T	0.14506	0.0006114
337	rs12186690		5	25320602	T	C		T	15.7916	0.00044223
338	rs10070190		5	26902128	A	G		G	37.8063	0.00055608
339	rs10067751		5	32972241	C	T		T	29.9969	0.00031031
340	rs1400851	WDR70	5	37640662	T	G	Intron	G	42.2149	0.00048429
341	rs16903703	WDR70	5	37759137	T	G	Intron	T	0.743725	0.00051213
342	rs534775	C9	5	39326669	C	T	Intron	C	0.39142	0.00059354
343	rs16881341		5	52680487	T	C		C	2.07191	0.00050927
344	rs6897534		5	54088672	T	C		T	31.9079	0.00061292
345	rs1378247		5	57321428	A	T		A	12.3265	0.00048318
346	rs1516435	RAB3C	5	58191112	A	G	Downstream	G	16.0858	0.00049462
347	rs10074426	PDE4D	5	58537837	T	A	Intron	A	30.0961	0.00031066
348	rs10805874		5	72643737	T	A		T	31.0139	0.00038027
349	rs12651989	ANKRA2	5	72885312	A	G	Intron	A	4.36162	0.00046053
350	rs17389148		5	77905659	C	A		A	47.0987	0.00054872
351	rs6880986	HOMER1	5	78804754	A	C	Intron	A	46.728	0.00061194
352	rs7446072		5	84545996	A	G		G	48.5493	0.00063347
353	rs11959872		5	84565667	A	G		A	40.624	0.00043324
354	rs17083377	C5orf21	5	93190626	G	C	Intron	C	20.2033	0.00053018
355	rs4703049		5	98368283	C	T		T	33.596	0.0005816
356	rs10059953		5	100156504	C	T		C	34.1303	0.00055531
357	rs7715532		5	104733050	A	G		G	15.4823	0.00066094
358	rs17158917		5	106032797	G	C		C	2.96584	0.00054022
359	rs7733044	FBXL17	5	107601431	C	T	Intron	C	33.0219	0.00066271
360	rs151977	REEP5	5	112262448	A	T	Intron	T	32.3817	0.00049549
361	rs11950195		5	113265537	G	A		A	42.9149	0.00043272
362	rs17139683		5	115757315	T	A		T	3.91991	0.00053849
363	rs10519684		5	121202824	C	T		C	2.99711	0.00037192
364	rs1363164		5	121626505	A	T		A	39.9632	0.00048295
365	rs17418141		5	123028843	G	C		C	13.7976	0.00054922
366	rs17152833		5	124852235	C	T		C	7.19645	0.00053944
367	rs6596223	C5orf20	5	134802209	G	A	Downstream	A	41.4024	0.00060122
368	rs10039673		5	134832697	A	G		G	4.59316	0.00055494
369	rs17169306	IL9	5	135246484	T	C	Downstream	T	11.0185	0.0005428
370	rs758462	KIAA0141	5	141277362	A	C	Promoter	A	48.2257	0.00064454
371	rs1549895		5	144242179	A	G		A	4.81736	0.00049793
372	rs17105175	PPP2R2B	5	146049518	C	G	Intron	G	11.2826	0.00053312
373	rs10223111	PDE6A	5	149234148	T	C	Intron	C	3.71169	0.00056133
374	rs11167615		5	152548555	C	T		T	35.3942	0.0004063
375	rs10053788		5	155501289	T	A		A	2.87418	0.00030754
376	rs1650585		5	157448984	C	T		T	43.7733	0.00050356
377	rs17055538		5	157744807	A	C		A	6.80604	0.00052745
378	rs10039991		5	159549681	C	T		C	21.3456	0.00030673
379	rs11750487		5	162550094	T	C		C	49.8398	0.00042643
380	rs11741667	DOCK2	5	169274929	C	G	Intron	C	39.2033	0.00042609
381	rs7724629	FOXI1	5	169470586	C	T	Downstream	T	27.4679	0.00066143
382	rs1035424		5	169515751	T	C		C	11.9275	0.00056379
383	rs1422957		5	173355085	G	A		A	3.53629	0.00048512
384	rs10213884		5	174527189	T	C		T	43.2931	0.00032711
385	rs12518858		5	178141425	G	A		G	20.3501	0.00045393
386	rs1737556	EXOC2	6	555088	C	T	Intron, Exon/intron boundary	T	3.9942	0.00054839
387	rs1680887		6	2469811	C	T		C	21.4965	0.0005046
388	rs7760046		6	8854839	C	T		T	29.7363	0.00066455
389	rs17613998		6	9944162	C	A		A	19.9817	0.00055287
390	rs13219256	PHACTR1	6	13006278	T	C	Intron	T	28.9337	0.00047685
391	rs12198274	PHACTR1	6	13313608	T	G	Intron	G	28.4049	0.00044293
392	rs6923986		6	14469081	T	C		C	7.04856	0.00061318
393	rs7750859		6	16181270	G	A		G	16.1482	0.00066368
394	rs626854		6	16905921	G	A		G	39.369	0.00059784
395	rs1212547		6	20254486	C	T		T	10.745	0.00044031
396	rs1328714		6	25059279	A	T		T	40.9257	0.00047921
397	rs12209941		6	25264040	A	G		A	3.09784	0.00044352
398	rs10484551		6	30364817	A	G		A	5.56496	0.00034671
399	rs17589683	ZFAND3	6	38153814	C	T	Intron	T	9.67889	0.00055227
400	rs12660323	BTBD9	6	38380629	A	G	Intron	A	0.384734	0.00046065
401	rs1027650	HCRTR2	6	55249143	G	T	Intron	T	0.0533374	0.000563
402	rs10948981	COL21A1	6	56226958	T	C	Promoter	C	23.178	0.00038969
403	rs581929		6	65366669	T	C		C	0.375822	0.00059462
404	rs17578460		6	65944410	A	G		G	5.08092	0.0005522
405	rs12528422		6	72303992	C	A		A	31.2739	0.00045424
406	rs617464		6	74314916	G	A		A	28.3158	0.0005975
407	rs16886827	SENP6	6	76465705	G	A	Intron	A	1.5625	0.00050956
408	rs10943414		6	77864513	C	A		A	20.9909	0.0003896
409	rs6942089		6	80491598	A	T		T	40.9049	0.00061329
410	rs10944169		6	86739755	G	A		A	28.9554	0.00057607
411	rs17541749		6	87057279	A	G		A	11.6036	0.0005515
412	rs6454769	MDN1	6	90443954	T	C	Intron, Exon/intron boundary	C	18.2295	0.00059934
413	rs6932754	GPR63	6	97395385	C	T	Promoter	C	26.8309	0.00061323
414	rs10080232		6	102983552	A	G		A	0.0769941	0.00055611
415	rs1006081		6	109732243	C	T		C	30.7458	0.00030903
416	rs11153266	BXDC1	6	111400267	A	G	Promoter	G	16.9411	0.00040405
417	rs17086183	TCBA1	6	124187295	T	C	Intron	T	8.56213	0.00053022
418	rs4895820		6	127614364	T	C		T	17.2713	0.0005882
419	rs1512452	C6orf174	6	127846622	G	T	Intron	T	0.0616523	0.0004946
420	rs7769678	EPB41L2	6	131331610	T	C	Intron	T	33.4223	0.0006762
421	rs6906574	MOXD1	6	132766689	C	T	Promoter	T	17.6001	0.0006131
422	rs6569937		6	134662366	A	G		A	48.3945	0.00060095
423	rs17217446		6	145249437	G	A		G	9.59134	0.00054443
424	rs1404485		6	148370023	T	G		T	21.9839	0.00048435
425	rs7741618		6	150825604	C	T		T	30.6046	0.00066349
426	rs17080421	PLEKHG1	6	151206630	T	C	Downstream	T	4.51881	0.00052902
427	rs1294087		6	154379288	C	T		T	35.2519	0.00046758
428	rs4710217		6	167556879	A	G		A	19.0346	0.0005817
429	rs10255516		7	1642147	A	G		G	47.6417	0.00056209
430	rs17133289	SDK1	7	3417664	C	A	Intron	C	13.832	0.00053811
431	rs7806138		7	12307194	T	G		T	44.952	0.00069267
432	rs17166188		7	12585289	T	C		C	6.68644	0.00054232
433	rs10229230	DGKB	7	14245599	T	C	Intron	C	39.3951	0.00032759
434	rs11972185		7	16398119	C	T		T	9.08398	0.00043409
435	rs6977113		7	17420004	A	G		A	5.07533	0.0006136
436	rs10237149	HDAC9	7	18881951	A	G	Intron	A	38.3696	0.00032904
437	rs10486386		7	20238822	C	G		C	21.8282	0.000349
438	rs16149	NPY	7	24288850	A	G	Promoter	A	26.8397	0.00050234
439	rs16109	NPY	7	24305894	T	G	Downstream	T	22.3226	0.00050198
440	rs12112911		7	26263970	C	T		T	1.69427	0.00043975
441	rs12701079		7	31382256	C	T		C	12.5439	0.00046176
442	rs12671823		7	31495530	G	T		T	16.6616	0.00046068
443	rs6960350	PDE1C	7	32015182	A	G	Intron	G	28.212	0.00061346
444	rs6462372	KIAA0241	7	32518762	T	G	Intron	G	28.0107	0.00059956
445	rs10265404	POU6F2	7	39342248	G	A	Intron	G	13.0335	0.0003358
446	rs10081385		7	41932574	C	T		T	38.8617	0.00031122
447	rs10951851		7	46416253	T	C		T	21.4815	0.00057683
448	rs17172721		7	46573193	T	C		C	0.63497	0.00054286
449	rs10233927		7	47672646	A	G		A	30.6245	0.00056153
450	rs4947737	GRB10	7	50668316	C	T	Intron	T	41.4521	0.00058995
451	rs1385907	LOC441242	7	64446653	A	C	Intron	C	0.0152369	0.00048351
452	rs4718584		7	66592283	A	G		G	23.3257	0.00058173
453	rs10953835	MAGI2	7	78790915	A	G	Intron	A	30.3791	0.00039012
454	rs10499844		7	79150995	T	C		T	38.4398	0.0003574
455	rs17155531		7	81272020	T	G		G	19.5509	0.00053991
456	rs12707545		7	82552854	G	T		T	47.9154	0.0004619
457	rs10245061		7	85449419	T	G		T	48.9477	0.00033081
458	rs17362573	ABCB4	7	86900229	A	G	Intron	G	0.0381854	0.00054803
459	rs7779156		7	89211599	G	T		G	28.9376	0.00067896
460	rs6951213	PFTK1	7	90251037	A	G	Intron	A	38.3608	0.00061331
461	rs11505813		7	93766196	A	G		A	0.0307834	0.00041684
462	rs10245517		7	98245694	T	C		T	17.5605	0.00056205
463	rs10242455	CYP3A5	7	99078115	G	A	Downstream	G	6.47005	0.0003292
464	rs12721625	CYP3A4	7	99213726	A	G	Intron, Exon/intron boundary	G	4.22628	0.00046218
465	rs17161937	CYP3A43	7	99260475	G	A	Promoter	G	3.13281	0.00054098
466	rs11770740	EMID2	7	100888766	T	C	Intron	T	15.5188	0.00042704
467	rs1608841		7	109507448	C	G		C	34.7522	0.00050196
468	rs10486023	FOXP2	7	113965889	A	G	Intron	G	4.99771	0.00056516
469	rs7797189		7	117829908	C	T		C	45.3403	0.00069042
470	rs5000113		7	121004802	T	C		T	42.3978	0.00059164
471	rs1419432		7	126964535	G	C		C	0.0458225	0.00048507
472	rs1426491		7	131787591	C	G		C	6.3884	0.00048525
473	rs12537514		7	134614424	T	C		T	30.6846	0.00045459
474	rs11762316		7	135133308	C	T		C	35.473	0.00042689
475	rs834771		7	135498936	T	C		C	16.3127	0.0009459
476	rs1731951	DGKI	7	136726387	T	A	Exon, Downstream	A	43.4497	0.00054733
477	rs10279889	DGKI	7	137000815	T	C	Intron	T	4.89846	0.00033743
478	rs4726468	FLJ40852	7	141053893	C	T	Intron	T	45.2579	0.000582
479	rs17162807		7	141576260	G	A		A	0.183964	0.00054185
480	rs17291		7	141990907	A	G		A	35.0914	0.00054699
481	rs6968736	CNTNAP2	7	146558248	C	A	Intron	C	44.3876	0.00061347
482	rs851827	CNTNAP2	7	146867597	T	C	Intron	C	30.1087	0.0009579
483	rs10265912		7	148299808	A	G		A	1.3802	0.00056248
484	rs1029949	PRKAG2	7	150876967	C	G	Downstream	C	24.3457	0.00033819
485	rs11136516		8	227333	G	T		G	46.4313	0.00040176
486	rs7000432		8	2599237	C	A		C	44.9665	0.00061398
487	rs7832114	CSMD1	8	3961838	T	G	Intron	G	0.0841365	0.00070916
488	rs17069308	CSMD1	8	4036921	T	C	Intron	C	0.0609385	0.00052851
489	rs10106426		8	5972385	T	G		T	47.8621	0.00031299
490	rs10503373		8	6155384	T	C		T	3.54982	0.00056661
491	rs17077609	MCPH1	8	6430547	T	G	Intron	T	0.746269	0.00052875
492	rs13250252		8	6887922	T	G		T	38.208	0.00047823
493	rs7008087	UNQ9391	8	10432305	T	G	Intron	T	42.0271	0.00061413
494	rs11203751		8	15943125	T	A		A	43.0539	0.00041079
495	rs11785687		8	17732122	A	G		A	6.48488	0.00042729
496	rs10090604		8	20526462	A	C		C	5.80247	0.00055644
497	rs13262320		8	21329675	G	A		G	11.7611	0.00047829
498	rs1123828		8	22858325	C	T		T	19.9055	0.00041369
499	rs17241099		8	25972790	G	A		G	48.3684	0.0005451
500	rs10112240		8	31222989	T	C		T	11.5425	0.00031515
501	rs16878694	NRG1	8	32030847	C	A	Intron	C	0.106772	0.00050924
502	rs4733319	NRG1	8	32355423	T	C	Intron	T	14.2063	0.00058229
503	rs1111460	ASH2L	8	38093651	G	C	Intron	G	8.11983	0.00039902
504	rs10088302		8	40180475	T	A		A	47.4951	0.00031229
505	rs11778522	ZMAT4	8	40825954	T	C	Intron	T	24.8145	0.00042712
506	rs1396894		8	55942059	A	C		A	43.7646	0.00048412
507	rs10958442	XKR4	8	56203745	G	A	Intron	A	40.3265	0.00057699
508	rs16924887		8	60484013	G	T		T	2.55825	0.00051389
509	rs12545091		8	64481764	G	C		G	34.805	0.00045478
510	rs1106334		8	71175365	A	G		G	25.0321	0.00039712
511	rs10504502		8	72256395	C	T		T	9.06117	0.00036314
512	rs6992600		8	72882752	A	G		A	39.2291	0.00061378
513	rs10094496		8	78920258	T	C		C	36.3782	0.00031254
514	rs4740099	TPD52	8	81168435	T	C	Intron	T	46.6117	0.00058254
515	rs10958000		8	82218220	C	T		T	20.4414	0.00039015
516	rs7841219		8	84296493	A	C		A	27.1034	0.00071079
517	rs6468958		8	88753745	C	T		C	19.5052	0.00059958
518	rs11993791		8	91242157	G	C		C	28.6738	0.0004353
519	rs10808361	VPS13B	8	100260959	G	C	Intron	G	21.7773	0.0005705
520	rs16868198	NCALD	8	102767460	G	T	Downstream	T	21.3719	0.00050878
521	rs17194239		8	106195671	T	C		C	5.00152	0.00054358
522	rs16873564	ZFPM2	8	106798215	A	G	Intron	A	26.0178	0.00050903
523	rs1010824	ANGPT1	8	108321089	G	A	Downstream	A	16.4864	0.00055673
524	rs10046714	EIF3S6	8	109310027	C	T	Intron	T	2.18967	0.0003075
525	rs16889872	THRAP6	8	118629997	C	T	Downstream	T	0.813413	0.00051043
526	rs4870752		8	120403435	C	T		C	25.8763	0.00058678
527	rs13273790		8	122998874	C	T		C	6.51804	0.00047902
528	rs7815471	C8orf36	8	126411027	T	C	Intron	C	44.0309	0.00069496
529	rs12680568	ADCY8	8	132075594	G	A	Intron	A	3.45429	0.0004607
530	rs11984505	ST3GAL1	8	134659694	A	T	Promoter	T	14.5621	0.00043481
531	rs7823756		8	135518590	T	G		G	25.9929	0.00070037
532	rs4909503		8	136740703	A	G		A	1.31659	0.00058868
533	rs16906244		8	137789577	T	C		T	8.72149	0.0005129
534	rs6985188		8	138003895	A	C		A	40.8238	0.0006136
535	rs1134095	CYP11B1	8	143951292	A	G	Exon, Downstream	G	41.3176	0.00041598
536	rs10975610	ANKRD15	9	649124	C	T	Intron	T	33.4991	0.00057701
537	rs10491589		9	782987	C	G		G	14.8677	0.00056548
538	rs10123307	DMRT1	9	907015	G	T	Intron	G	9.53942	0.00031689
539	rs7032793		9	1534755	G	A		A	5.69928	0.00061503
540	rs7858374		9	2922813	A	G		G	28.4327	0.00072033
541	rs10969597		9	3024259	T	G		G	0.320856	0.00039132
542	rs10814841	GLIS3	9	4092443	C	T	Intron	T	23.4317	0.00057058
543	rs10815101		9	4874546	A	G		A	10.4013	0.00038082
544	rs10975412		9	6039547	A	G		G	20.1894	0.00039155
545	rs1323404	JMJD2C	9	7106020	C	G	Intron	G	40.9451	0.00047819
546	rs4961662		9	16092066	G	C		G	20.8709	0.00059056
547	rs1415476	BNC2	9	16577648	C	T	Intron	C	7.23032	0.00048497
548	rs10810643		9	16831628	G	A		G	20.8843	0.0003804
549	rs6475238	ADAMTSL1	9	18675218	A	G	Intron	A	4.07579	0.00059969
550	rs715212		9	18776181	C	A		C	28.1498	0.00061903
551	rs10963861	C9orf138	9	18939039	A	C	Intron	C	5.29322	0.00039076
552	rs10116615		9	21281124	T	G		T	20.6251	0.00055697
553	rs7024242		9	24818651	T	G		G	19.5453	0.00061456
554	rs10967430		9	26589309	A	C		A	2.02074	0.000577
555	rs16911270		9	27251472	C	G		C	0.0385386	0.00051301
556	rs10125103	LRRN6C	9	28392960	A	G	Intron	A	7.34888	0.0005573
557	rs10757739	LRRN6C	9	28404915	A	G	Intron	G	42.1213	0.00056917
558	rs16914339		9	29135676	T	C		C	3.73339	0.00051331
559	rs10738852		9	30687379	G	A		A	5.10941	0.0003732
560	rs7041035		9	31462315	T	C		T	3.34906	0.00061524
561	rs16917048		9	31483267	A	C		A	4.45195	0.00051333
562	rs4878520		9	32920288	C	T		C	46.5072	0.00058692
563	rs1027284		9	71799485	A	T		T	16.2921	0.00033692
564	rs10746848	TRPM3	9	72361833	G	T	Intron	G	45.1331	0.00037397
565	rs10867176	PSAT1	9	80095783	C	G	Promoter	G	2.73491	0.0005729
566	rs12339946		9	82553771	A	G		A	43.4463	0.00044736
567	rs10867950		9	85009061	T	C		C	1.96198	0.00038531
568	rs10491846		9	88352001	T	C		C	47.2417	0.00035361
569	rs17052807		9	89191969	T	C		C	11.7513	0.00052716
570	rs11141806		9	89248508	G	A		A	36.3491	0.0004038
571	rs12553922		9	89830581	T	C		T	25.6895	0.00045636
572	rs649527		9	91879258	A	G		A	12.9887	0.00060017
573	rs7867072		9	93769048	A	G		G	37.6183	0.00072253
574	rs10118003		9	95958114	T	C		C	45.177	0.00031672
575	rs1571895	C9orf3	9	96828777	G	A	Intron	A	11.7311	0.00050029
576	rs10818640	TBC1D2	9	100036977	A	G	Intron	A	26.5961	0.00038106
577	rs16919549		9	102650850	A	G		A	1.84054	0.00051353
578	rs1576471		9	102715987	C	T		T	35.1161	0.00050049
579	rs10512288	GRIN3A	9	103534637	T	C	Intron	T	3.86049	0.00036772
580	rs10989820		9	103901773	T	C		T	4.9747	0.00039303
581	rs10820661	OR13F1	9	106305810	C	T	Promoter	C	41.3406	0.00057061
582	rs10759208		9	108846020	C	T		C	37.6982	0.00037501
583	rs716004		9	109147683	C	T		T	18.0765	0.00061983
584	rs7875749	LOC552891	9	113426956	A	G	Promoter	G	41.1481	0.00072316
585	rs7849584	SUSD1	9	113916667	G	A	Intron	A	15.5941	0.0007174
586	rs10982355	C9orf91	9	116451241	G	A	Downstream	G	18.9368	0.00057713
587	rs1108381	ASTN2	9	118882825	G	A	Intron	G	13.7742	0.00039801
588	rs10984175		9	120493274	A	C		A	2.78711	0.00039228
589	rs1556190	OR1J2	9	124308705	A	G	Promoter	A	48.6109	0.00049945
590	rs1536928	OR1B1	9	124431230	A	G	Exon, Coding sequence	G	49.6487	0.0004966
591	rs16927388	PSMB7	9	126159263	A	G	Intron	A	7.91012	0.00051399
592	rs17149814	C9orf98	9	134694860	T	A	Intron	A	10.5087	0.00053934
593	rs10904068		10	3689620	G	A		G	33.5671	0.00038838
594	rs12257390		10	4246279	C	T		C	32.2423	0.0004455
595	rs7073359		10	5798131	C	T		C	1.13394	0.00061538
596	rs11253683		10	6707622	C	T		C	21.9242	0.00041532
597	rs17142813	ITIH5	10	7655270	G	A	Intron	A	2.67547	0.00053898
598	rs554531		10	8241734	G	C		C	49.7329	0.00059382
599	rs10508356		10	8603852	C	T		T	48.3212	0.00056719
600	rs17146570		10	9916843	C	T		T	8.73126	0.00053905
601	rs17136684		10	9950500	C	T		T	0.122418	0.00053844
602	rs11258063	CCDC3	10	13005881	C	T	Intron	C	29.3883	0.00041544
603	rs7922151	FAM107B	10	14738516	T	C	Intron	C	27.7888	0.00073891
604	rs10906752	FAM107B	10	14818107	A	G	Intron	A	24.7461	0.00057389
605	rs17431906	CUBN	10	17118154	C	T	Intron	C	4.49909	0.00054932
606	rs7906876		10	19960940	A	C		A	7.65298	0.00073745
607	rs11011920	PLXDC2	10	20594145	T	G	Intron	T	19.3147	0.00039404
608	rs13376974		10	24897034	T	C		T	37.6586	0.00048035
609	rs7914821	GPR158	10	25916412	A	G	Intron	G	34.2041	0.00073839
610	rs6481610	SVIL	10	29826469	C	T	Intron	C	0.700825	0.00059972
611	rs7899357		10	30242676	T	C		T	0.241961	0.00073173
612	rs10827166	ITGB1	10	33296869	G	T	Promoter	T	17.0177	0.00038218
613	rs10827212	NRP1	10	33536295	G	A	Intron	G	13.2542	0.00057156
614	rs4934930	NRP1	10	33673727	C	T	Promoter	T	8.39353	0.00058949
615	rs10827533		10	36047854	T	C		C	42.9893	0.00038287
616	rs1208676		10	38131037	T	C		T	9.52745	0.00043953
617	rs10899934		10	43695686	C	G		G	5.01305	0.00057364
618	rs10995322		10	52433291	T	C		T	24.8395	0.00039304
619	rs11596256	PRKG1	10	53028814	A	G	Intron	G	41.2887	0.00041874
620	rs12356267		10	54363956	G	A		G	18.409	0.00044792
621	rs1303970		10	59968483	C	A		C	48.7745	0.00047019
622	rs11006615		10	61064233	G	C		C	0.0611247	0.00039402
623	rs12415764		10	63282770	C	T		T	0.403349	0.0004486
624	rs746830		10	63302767	G	C		C	44.4368	0.00063469
625	rs4746451		10	66007062	C	T		C	0.0307977	0.00058284
626	rs7088830	HERC4	10	69411348	C	T	Intron	C	14.5189	0.00061601
627	rs10823520	LRRC20	10	71743183	C	A	Intron	C	40.4294	0.00038119
628	rs7081273	ADAMTS14	10	72127044	C	G	Intron	C	33.6935	0.00061592
629	rs12570126	SYNPO2L	10	75086795	G	A	Promoter	G	15.9845	0.00045737
630	rs10509352	MYST4	10	76307522	G	A	Intron	G	2.70868	0.0003657
631	rs11001296	SAMD8	10	76543433	C	T	Intron	C	22.2434	0.00039356
632	rs1430343		10	77084891	T	C		T	0.0228345	0.00048567
633	rs10762739	KCNMA1	10	78370108	A	G	Intron	A	23.905	0.00037556
634	rs10762852	RAI17	10	80602883	T	C	Intron	T	12.8583	0.00056971
635	rs4980077	C10orf56	10	80854969	T	C	Intron	C	4.19683	0.00059118
636	rs10882008		10	82488174	T	C		C	35.2024	0.00057304
637	rs11199270		10	85323132	C	G		G	44.1495	0.00040991
638	rs602840		10	85408949	G	C		G	8.72288	0.00059607
639	rs10887425		10	86830175	G	A		G	38.5453	0.00057339
640	rs12243396	GRID1	10	87921617	T	C	Intron	T	2.07749	0.00044533
641	rs7096430		10	92754440	G	A		A	40.9056	0.00061669
642	rs10509681	CYP2C8	10	96788739	T	C	Exon, Downstream	C	10.6408	0.00036583
643	rs17110453	CYP2C8	10	96819519	C	A	Promoter	C	14.6987	0.00053463
644	rs10882974	PI4KII	10	99395047	C	T	Intron	C	20.6303	0.0003865
645	rs11189528	LOXL4	10	100013947	G	T	Intron	G	36.2969	0.00040839
646	rs4918100		10	106263065	G	A		G	42.4302	0.00058899
647	rs1359645		10	108035647	A	G		G	2.82818	0.00048242
648	rs11194292		10	110638719	C	G		C	14.9924	0.00040958
649	rs11814418	SHOC2	10	112753529	T	G	Intron	T	4.72808	0.00042897
650	rs880887	C10orf82	10	118408288	T	G	Downstream	T	30.5974	0.00102444
651	rs1638408		10	118524210	G	A		A	0.0231089	0.00050355
652	rs123276		10	119183845	T	C		T	37.8409	0.00044661
653	rs10886625		10	121945132	A	C		C	19.0029	0.00038651
654	rs10732819		10	121995657	A	G		G	1.8042	0.00056866
655	rs10788208	ATE1	10	123531179	A	G	Intron	A	1.93745	0.00057003
656	rs10788253	TACC2	10	123904232	A	C	Promoter	A	8.93142	0.0003782
657	rs10794602		10	124970740	G	A		A	12.3213	0.0005703
658	rs705172		10	125276933	G	A		G	8.73393	0.00061525
659	rs11016664		10	130774559	C	T		T	10.9022	0.00039406
660	rs10781587	C10orf92	10	134479043	G	A	Intron	A	41.5805	0.00056999
661	rs1498553	TRIM22	11	5665604	C	T	Promoter	C	48.795	0.0004937
662	rs10742783	OR52N4	11	5733629	G	A	Downstream	A	2.80231	0.00037366
663	rs10840402		11	10381291	A	G		A	0.106675	0.00057176
664	rs16908815		11	11050032	A	G		A	0.0914634	0.00051298
665	rs10831575	GALNTL4	11	11272625	C	A	Intron	A	32.8745	0.00038306
666	rs11827640	GALNTL4	11	11352817	G	A	Intron	G	30.9016	0.00042911
667	rs11021844	GALNTL4	11	11398004	A	G	Intron	G	38.5541	0.0003944
668	rs1699031		11	13781403	A	G		A	30.9589	0.00051939
669	rs1540160	LOC387755	11	15144280	T	G	Intron	T	39.194	0.00049705
670	rs7939987	PLEKHA7	11	16942679	T	C	Intron	C	12.1831	0.0007454
671	rs10832908	SAA2	11	18216278	G	A	Downstream	G	46.2243	0.00057174
672	rs10766662	PRMT3	11	20357583	T	C	Promoter	C	11.7723	0.0003757
673	rs11026468	TMEM16E	11	22208801	C	A	Intron	C	0.168273	0.000395
674	rs7930526		11	25093123	A	G		G	43.5305	0.00074272
675	rs1565760	TMEM16C	11	26601005	A	G	Intron	G	32.1291	0.00049988
676	rs1340034	FSHB	11	30218292	A	C	Downstream	A	0.182788	0.00048154
677	rs1010040		11	32117100	A	G		A	33.3359	0.00031287
678	rs10835855		11	32165526	G	A		G	7.05681	0.00038329
679	rs5030310	WT1	11	32367816	T	A	Intron	A	11.7276	0.00059246
680	rs11032562	ABTB2	11	34198182	C	G	Intron	G	14.8736	0.00039561
681	rs17445972	CD44	11	35123679	C	T	Intron	C	4.08226	0.00054941
682	rs520850		11	35623462	G	A		A	1.14899	0.00059296
683	rs12226117		11	35630896	A	G		A	0.0304229	0.00044414
684	rs7129170	TRIM44	11	35711040	G	A	Intron	G	15.9398	0.00061817
685	rs10501182		11	37605068	T	G		T	9.94049	0.00056651
686	rs10437646		11	40510068	G	A		A	0.549618	0.00056437
687	rs11037777		11	43968545	G	A		A	2.88773	0.00039583
688	rs16937817	PHACS	11	44050194	A	G	Intron	G	14.0125	0.0005144
689	rs1077490	SYT13	11	45260287	T	C	Intron	T	29.5444	0.00056999
690	rs4752916	OR4B1	11	48185364	G	A	Promoter	A	31.0419	0.00058292
691	rs1164666		11	49252443	C	T		C	39.8791	0.00042058
692	rs7949552	OSBP	11	59127525	A	G	Intron	A	0.100744	0.00075175
693	rs10792327		11	61551631	G	A		A	38.1093	0.00037856
694	rs12286616	NADSYN1	11	70887601	G	T	Intron	T	4.70391	0.0004456
695	rs590732	CLPB	11	71684042	T	C	Intron	T	3.96486	0.00059502
696	rs10898989	KCNE3	11	73835041	C	T	Downstream	C	42.535	0.00038824
697	rs563473		11	74166185	G	A		G	22.9141	0.00059384
698	rs10501485		11	80321749	C	T		C	0.251218	0.0003608
699	rs10751055		11	80829549	C	T		C	46.2463	0.00056894
700	rs11232965		11	81404397	T	C		C	4.02133	0.000412
701	rs12808296	RAB30	11	82417764	A	C	Intron	A	47.3732	0.00046389
702	rs1469609	DLG2	11	82871413	A	C	Intron	C	40.7193	0.00048929
703	rs650115		11	87312750	G	A		G	41.4222	0.0006003
704	rs1014500		11	93574371	C	T		T	41.2164	0.00055801
705	rs10734174	MAML2	11	95486712	T	A	Intron	A	31.4894	0.00037307
706	rs10750607		11	96463717	C	G		G	24.5575	0.00037474
707	rs17129982		11	96613483	C	T		C	0.0686394	0.0005379
708	rs17102576		11	103878798	G	C		C	0.0690184	0.00053254
709	rs11227054		11	105837765	G	A		G	0.197809	0.00041164
710	rs529552	LOC643923	11	106959759	T	C	Promoter	T	0.114155	0.00059339
711	rs10890951		11	108523602	C	T		C	31.93	0.00038697
712	rs1487805		11	109054162	C	T		C	20.3821	0.0004927
713	rs7112046		11	109102156	C	G		C	0.0229358	0.00061698
714	rs7128565	ARHGAP20	11	110000084	T	C	Intron, Exon/intron boundary	C	0.320073	0.00061783
715	rs4935781	SNF1LK2	11	111080405	A	G	Intron	A	0.646337	0.0005896
716	rs7942123		11	112915275	G	A		A	18.7987	0.00075151
717	rs17116117	HTR3B	11	113306801	G	A	Intron	G	2.59004	0.00053543
718	rs686989	ZBTB16	11	113544435	A	G	Intron	A	10.7727	0.00061173
719	rs6589484	IGSF4	11	114576024	A	G	Intron	G	6.12417	0.00060116
720	rs7951102		11	115372533	T	C		C	3.69629	0.00075786
721	rs1109562		11	115559898	A	G		G	27.99	0.00039868
722	rs579941		11	115784502	T	C		T	13.1355	0.00059428
723	rs582688	VPS11	11	118437530	T	C	Promoter	C	15.2124	0.00059501
724	rs525914		11	119200660	C	T		T	18.5188	0.00059305
725	rs896694	OAF	11	119581088	A	C	Promoter	A	45.0352	0.00105724
726	rs7104543	GRIK4	11	120229331	A	G	Intron	G	43.7738	0.00061691
727	rs891436		11	120713520	A	G		A	14.0076	0.00103607
728	rs1111904		11	123053614	A	T		A	20.5822	0.00039993
729	rs17127621	ZNF202	11	123100702	G	T	Exon, Downstream	G	1.9381	0.00053786
730	rs485327	CDON	11	125427135	A	G	Intron	A	40.9126	0.0005864
731	rs10893576	KIRREL3	11	126181724	A	G	Intron	A	29.9758	0.00057351
732	rs668605		11	126425857	A	G		A	30.1131	0.00060361
733	rs12272476		11	126624738	T	G		G	4.68079	0.00044557
734	rs508974		11	127629837	A	G		G	3.55823	0.00059246
735	rs11222819		11	131233267	C	T		T	8.65487	0.00041149
736	rs537438	HNT	11	131298710	T	C	Intron	T	23.0834	0.00059357
737	rs10894503	HNT	11	131489763	C	T	Intron	T	36.2014	0.00038718
738	rs4936167	OPCML	11	131819686	C	T	Intron	T	5.05679	0.00058972
739	rs16929851	JARID1A	12	313346	A	C	Intron	A	1.48696	0.00051414
740	rs7136873		12	2741947	C	T		T	25.1486	0.00061823
741	rs4766078	TSPAN9	12	3216753	A	G	Intron	G	17.08	0.00058332
742	rs11064391	CD4	12	6767788	C	A	Promoter	A	24.4014	0.00039727
743	rs4628755		12	8034733	T	C		T	41.1806	0.00057982
744	rs10505754		12	10301949	T	A		A	3.18491	0.00056709
745	rs11053908	CSDA	12	10744935	C	T	Intron	T	19.2026	0.00039665
746	rs1009951	ETV6	12	11784163	C	T	Intron	T	40.1984	0.00055666
747	rs10845764		12	13463448	G	A		A	18.3285	0.00038352
748	rs6488640		12	14229191	A	C		A	18.7529	0.00060004
749	rs11043762		12	18028425	T	G		G	23.5097	0.00039619
750	rs10841159	PLEKHA5	12	19194681	A	C	Intron	A	3.36408	0.00038329
751	rs7975904	BCAT1	12	24918898	G	C	Intron	C	29.1514	0.00076598
752	rs11048913		12	27244983	G	A		G	13.8639	0.00039626
753	rs16932525		12	28041888	G	T		T	0.177141	0.00051426
754	rs843785		12	33620575	C	T		T	44.1082	0.00095029
755	rs1352879	LRRK2	12	38912497	T	C	Intron, Exon/intron boundary	T	0.076266	0.00048209
756	rs10506171		12	39268879	C	G		G	15.5514	0.00036361
757	rs17124514	LIMA1	12	48866663	A	C	Intron	C	0.80116	0.00053722
758	rs7303807		12	53614503	C	G		G	28.8106	0.00062523
759	rs10784112		12	59767135	T	A		T	39.7193	0.00037796
760	rs11173825		12	59888595	A	G		A	39.4375	0.00040687
761	rs1146090		12	61606145	A	T		T	10.344	0.00041638
762	rs7968118		12	65281321	T	C		T	42.7596	0.00076283
763	rs10878508		12	65464549	C	T		C	33.5554	0.00038641
764	rs11178513		12	69644793	T	A		A	11.3924	0.00040699
765	rs12579770		12	74562689	T	C		C	6.64979	0.00045793
766	rs12314596		12	76583459	A	C		A	6.28125	0.00044637
767	rs12833727	PPP1R12A	12	78691492	C	G	Downstream	G	2.13381	0.0004646
768	rs1097997	MGAT4C	12	85079285	T	C	Intron	T	17.8795	0.00039182
769	rs10745447		12	86373194	C	A		A	47.6822	0.00056878
770	rs17016050		12	87717295	G	A		A	0.423598	0.00052345
771	rs11105314	GALNT4	12	88448690	C	T	Promoter	T	24.119	0.00039886
772	rs825981		12	89224070	T	A		A	20.7359	0.00093881
773	rs12099862	PLXNC1	12	93146088	A	G	Intron	G	16.3992	0.00043959
774	rs12300942	NR2C1	12	93937664	G	C	Downstream	C	19.1805	0.00044586
775	rs10860153		12	96065663	G	A		G	36.6599	0.00038515
776	rs11110715		12	100156630	A	G		G	27.3601	0.00039891
777	rs7296248		12	101601328	T	C		C	49.2147	0.00062503
778	rs10861249	CHST11	12	103516345	T	A	Intron	T	37.5306	0.00057286
779	rs1477239		12	104711137	G	C		G	48.0113	0.00049062
780	rs17039076		12	106074585	G	A		A	4.75422	0.00052573
781	rs7398833	CUTL2	12	110271275	C	T	Exon, Downstream	C	22.4711	0.00063145
782	rs10850003	TRAFD1	12	111055552	G	A	Intron	A	17.1285	0.00038492
783	rs12426160		12	114531493	T	C		T	3.36877	0.00044886
784	rs10774841		12	114862513	C	T		T	45.3421	0.00037576
785	rs17512574	TAOK3	12	117272386	C	T	Intron	T	17.3041	0.00055132
786	rs4514520		12	123274522	C	T		T	7.21469	0.00057825
787	rs10847143		12	125451628	A	G		A	2.10719	0.00057184
788	rs11058803		12	125837200	T	C		C	30.2684	0.00039672
789	rs1509050		12	126277369	C	G		G	8.41057	0.00049448
790	rs7958970	TMEM132D	12	128334851	T	C	Intron	C	1.18032	0.00075964
791	rs7311429	TMEM132D	12	128579322	C	G	Intron	G	40.8136	0.00062646
792	rs1121342	TMEM132D	12	128935791	T	C	Intron	T	0.0380633	0.00041131
793	rs4759640		12	129311901	C	T		C	30.7423	0.0005832
794	rs1052209	IFT88	13	20114850	C	T	Intron	T	18.4387	0.0005685
795	rs572224	LATS2	13	20484044	G	T	Intron	G	26.5837	0.00059393
796	rs11841525	ATP8A2	13	25134853	T	C	Intron	C	1.97899	0.00042931
797	rs1161468		13	28324398	G	C		G	18.5651	0.00041903
798	rs641696		13	31376444	A	G		G	42.8245	0.00059868
799	rs7489996		13	36002855	A	G		G	27.4687	0.0006349
800	rs17060848		13	39492076	A	C		A	1.63302	0.00052813
801	rs11147924		13	43172277	C	T		T	2.85081	0.00040393
802	rs7993363	LOC283514	13	45245783	T	A	Downstream	A	18.6144	0.00077473
803	rs6561363		13	46734039	A	C		C	1.86757	0.00060095
804	rs7984261		13	46958900	T	A		A	39.8888	0.00076714
805	rs12875581		13	69855535	G	A		G	24.4431	0.00046524
806	rs8001631	TBC1D4	13	74762460	T	A	Intron	T	23.5331	0.00077669
807	rs10507922		13	81079946	C	T		T	7.63698	0.00036414
808	rs17280244		13	83019164	A	G		A	17.0642	0.00054693
809	rs16942927		13	88875357	A	G		A	0.0152905	0.00051461
810	rs1335569		13	90280896	G	A		A	37.5229	0.00047995
811	rs7318850		13	90424837	T	C		T	26.4428	0.00062714
812	rs1411742	GPC5	13	91551697	T	A	Intron	A	44.8292	0.00048493
813	rs7334107	HS6ST3	13	96004215	T	C	Intron	T	2.99132	0.00062745
814	rs10454027	CLYBL	13	99057377	C	T	Intron	T	29.3075	0.00034328
815	rs16965419		13	104275183	G	C		G	0.395979	0.00051583
816	rs7326796		13	105075378	A	G		A	0.159744	0.00062716
817	rs4772736		13	105492028	T	C		T	5.51973	0.0005835
818	rs16973105	MYR8	13	108227248	C	T	Intron	T	3.41273	0.00051831
819	rs1319956	OR4K2	14	19417051	G	A	Downstream	G	29.6379	0.00047517
820	rs12589751		14	19817035	A	G		G	45.1929	0.000458
821	rs10873462		14	26784662	T	C		C	28.8106	0.00038566
822	rs17113521		14	27596415	G	A		A	0.337216	0.00053526
823	rs1121839		14	29708543	A	G		A	24.2683	0.00041146
824	rs17099945	NPAS3	14	32571068	A	G	Intron	G	0.168042	0.0005325
825	rs12435343		14	44871455	A	G		G	6.8	0.00044933
826	rs12147928		14	46042319	G	A		G	39.7383	0.00044085
827	rs10143327		14	46240781	G	A		G	14.3754	0.0003207
828	rs10438111		14	48592834	A	G		A	8.0102	0.00034097
829	rs10135768		14	50740767	G	T		T	36.4653	0.00055797
830	rs10137221		14	56033148	T	C		T	33.4123	0.00032001
831	rs10483706		14	58408345	G	C		C	13.7028	0.00056485
832	rs4902325		14	64400596	A	G		G	10.6373	0.00058854
833	rs8009601		14	68160509	C	T		T	4.87631	0.00077854
834	rs17107951	SLC8A3	14	69720947	C	T	Intron	C	25.1028	0.00053316
835	rs17566989	SYNJ2BP	14	69915116	C	T	Intron	C	7.96408	0.00055198
836	rs165932	PSEN1	14	72734606	G	T	Intron, Exon/intron boundary	G	42.6214	0.00050361
837	rs10498534		14	75857241	G	C		G	8.47085	0.00056649
838	rs17094424		14	84721871	G	A		G	0.0840721	0.00053189
839	rs10149864		14	85789437	T	G		T	1.59974	0.00032118
840	rs1289233		14	86079675	A	G		G	1.67969	0.00046541
841	rs11624233	GALC	14	87472574	A	T	Intron	A	47.1803	0.00041912
842	rs7144554		14	88625132	A	G		G	27.6034	0.0006186
843	rs17127328		14	90917638	T	C		T	0.100448	0.00053754
844	rs1077948	OTUB2	14	93570833	C	T	Intron	T	22.9024	0.00037639
845	rs10131174	FAM14A	14	93669689	C	T	Promoter	T	40.1123	0.00031701
846	rs17091788	DICER1	14	94621875	G	A	Downstream	G	0.00764292	0.00053167
847	rs17097366		14	98114191	A	T		T	13.1067	0.00053214
848	rs8017586		14	99724775	T	A		T	26.4913	0.00078132
849	rs6575894	HSP90AA1	14	101614613	T	C	Downstream	C	6.66208	0.00060096
850	rs4779444		15	18809644	C	G		G	30.1912	0.0005835
851	rs7167687	CYFIP1	15	20510199	T	C	Intron	C	16.4515	0.00061983
852	rs4614674	GABRG3	15	25421707	C	T	Intron	C	6.23699	0.00057945
853	rs16955485		15	27547808	G	A		G	43.6316	0.00051492
854	rs17228592	SCG5	15	30773663	T	C	Intron	C	17.0299	0.0005445
855	rs12442944		15	37348296	G	A		A	28.0125	0.0004494
856	rs11852800		15	43426423	T	C		T	26.8536	0.00042974
857	rs635205	SQRDL	15	43735676	G	A	Intron	G	41.1603	0.00059785
858	rs17473568	GALK2	15	47228815	T	C	Promoter	C	21.7712	0.0005501
859	rs16940472	LIPC	15	56622609	A	C	Intron	A	11.6454	0.00051456
860	rs11632346	MYO1E	15	57439241	A	G	Intron	G	12.4809	0.00041978
861	rs11638680	FAM81A	15	57513902	G	A	Promoter	G	44.2594	0.00041992
862	rs7176165		15	58246247	T	G		T	45.874	0.00061988
863	rs17204545	RORA	15	58930583	T	G	Intron	G	22.0545	0.0005439
864	rs1602022		15	60994744	A	C		C	0.0382321	0.00050194
865	rs1440376		15	64720514	A	G		G	39.2029	0.00048687
866	rs12907694		15	66010025	G	T		G	47.1968	0.00046687
867	rs11072063	NOX5	15	67078289	A	G	Intron	G	3.28791	0.00039787
868	rs10519181	TBC1D2B	15	76076030	C	G	Exon, Downstream	C	24.9657	0.00056814
869	rs8035127	AKAP13	15	83929154	G	C	Intron	G	8.64273	0.00079429
870	rs4887434		15	84680796	T	G		T	23.1988	0.00058773
871	rs16945517	SV2B	15	89630469	C	T	Intron	C	0.334601	0.00051463
872	rs8025981		15	90639050	A	G		G	39.1268	0.00078147
873	rs16947893		15	91704436	A	G		G	11.1903	0.00051464
874	rs1473490		15	91819087	T	G		T	0.389166	0.00049056
875	rs16975846		15	94280228	C	T		C	8.39963	0.00051858
876	rs4786684		16	5423428	C	G		C	47.3885	0.00058417
877	rs7185031	A2BP1	16	6870915	C	G	Intron	C	25.2747	0.00062002
878	rs7200416		16	10207777	C	G		G	23.3039	0.00062115
879	rs16958082	KIAA0350	16	11122642	G	A	Intron	A	0.0152091	0.00051499
880	rs166054	KIAA0350	16	11192703	G	T	Downstream	T	1.41812	0.00050428
881	rs1076884		16	13655304	C	G		C	23.5559	0.00056991
882	rs1013316	PRKCB1	16	24042613	C	T	Intron, Exon/intron boundary	C	41.8237	0.00031723
883	rs8060146	XPO6	16	28089348	G	C	Intron	C	0.332016	0.00080625
884	rs16950412		16	50386461	T	C		T	0.038046	0.00051469
885	rs7192762		16	53964222	G	A		A	36.6483	0.00062004
886	rs1348665		16	58392588	G	A		G	11.8773	0.00048201
887	rs8051889		16	61661084	T	C		C	19.8575	0.00080509
888	rs11860791		16	62813851	C	A		A	0.0152346	0.00042988
889	rs12597427		16	64186740	C	G		C	15.5236	0.00045856
890	rs16970545	VAC14	16	69372288	G	A	Exon, Coding sequence	A	0.25745	0.00051811
891	rs11075838	HYDIN	16	69625299	C	T	Intron	C	0.0229885	0.00039791
892	rs4570874	FA2H	16	73343663	A	T	Intron	T	24.9352	0.00057891
893	rs12922753	WWOX	16	77811220	A	G	Downstream	G	1.87911	0.00046694
894	rs4584816	PLCG2	16	80378704	C	T	Intron	T	23.7308	0.00057898
895	rs16960577	CDH13	16	82062826	G	C	Intron	G	1.13074	0.00051506
896	rs1045738	UBE2G1	17	4119692	A	C	Exon, Downstream	C	32.9761	0.00056453
897	rs7217556	FLJ42461	17	4425585	C	T	Promoter	T	15.7977	0.00062248
898	rs1465650		17	8524543	A	G		G	12.3475	0.00048909
899	rs10521188	DNAH9	17	11628867	G	C	Intron	G	0.0763825	0.00037227
900	rs12451496	MYOCD	17	12507399	G	A	Promoter	G	0.084085	0.00045091
901	rs7342860		17	14473850	T	G		G	15.0925	0.00062748
902	rs10852830		17	15122251	T	C		C	37.1118	0.00057226
903	rs4925075		17	19910327	A	G		A	36.6539	0.00058916
904	rs1382048		17	22760245	T	G		T	43.3155	0.00048324
905	rs17183295	MYO1D	17	28102385	C	T	Intron	T	20.6671	0.00054346
906	rs454204	ACCN1	17	29338111	C	T	Intron	T	39.6987	0.00057887
907	rs712046		17	31382410	T	C		C	47.7574	0.00061742
908	rs11871674		17	32305827	A	G		G	4.54128	0.00042989
909	rs988684	ITGB3	17	42715679	T	C	Intron, Exon/intron boundary	T	5.43574	0.00128044
910	rs1523135		17	44538319	C	G		C	27.5802	0.00049552
911	rs806941		17	48715313	G	T		T	36.4564	0.00082133
912	rs11654616		17	49959379	G	A		A	35.1467	0.00042091
913	rs10515098		17	50774714	C	G		G	28.3237	0.00036857
914	rs4793841		17	52465709	G	A		G	1.84395	0.00058483
915	rs8078623	PTRH2	17	55122432	G	A	Downstream	A	16.5855	0.00082642
916	rs11079671	CACNG5	17	62316635	C	G	Downstream	G	30.0198	0.00039792
917	rs10512574		17	65849559	T	C		C	21.4799	0.00056757
918	rs7208422	TMC8	17	73642170	A	T	Exon, Coding sequence	A	49.8069	0.00062225
919	rs4556841	FLJ35220	17	76002425	A	C	Promoter	A	41.1025	0.00057889
920	rs1022177		18	1036304	C	T		T	49.5474	0.00032749
921	rs723463		18	2017953	C	A		A	4.15517	0.00062344
922	rs8095885		18	5201032	C	T		C	6.15255	0.00089337
923	rs511683		18	6001000	T	C		C	9.32488	0.00059258
924	rs7241910	L3MBTL4	18	6094241	C	T	Intron	C	13.3735	0.00062365
925	rs12607050	PTPRM	18	8212469	C	G	Intron	C	43.7893	0.00045874
926	rs612012	KIAA0802	18	8813119	T	C	Intron	C	22.7788	0.00059748
927	rs17527383		18	10075363	T	C		T	4.8372	0.0005515
928	rs12959100		18	20563033	T	C		C	23.1963	0.00046775
929	rs10853670	CHST9	18	22936237	A	C	Intron	C	31.905	0.00038498
930	rs4800833		18	23748412	C	T		C	1.94064	0.00058493
931	rs16962918	FAM59A	18	28095530	G	T	Downstream	T	2.60223	0.00051544
932	rs11664228	GALNT1	18	31548601	C	T	Downstream	T	10.8756	0.00042125
933	rs16978413		18	41415137	G	A		G	4.99798	0.0005186
934	rs6507765		18	43312912	A	C		A	15.1873	0.00060046
935	rs16952953		18	46999850	T	C		C	7.9699	0.00051473
936	rs10502933		18	47548901	C	T		T	5.6251	0.00036203
937	rs1237238		18	52082204	T	C		C	31.1226	0.00044826
938	rs4940996	ATP8B1	18	53529262	C	T	Intron	T	15.3179	0.00058975
939	rs778778		18	60604266	G	A		G	30.5096	0.00068974
940	rs8087257	CDH19	18	62414723	G	T	Intron	T	43.8471	0.00085127
941	rs7226844		18	63897748	T	C		T	49.0623	0.0006227
942	rs545982		18	64408549	A	G		G	21.545	0.00059361
943	rs644798		18	65031294	A	C		C	18.7346	0.00059926
944	rs1529906		18	71205064	T	A		T	20.1854	0.00049629
945	rs678704		18	72210672	C	T		C	9.54705	0.0006083
946	rs12610522	TMPRSS9	19	2364228	C	T	Intron	T	25.3454	0.00045878
947	rs11881034	MLLT1	19	6232607	C	T	Promoter	T	20.5626	0.00043007
948	rs8182590	CACNA1A	19	13282550	C	T	Intron	T	48.9849	0.00093237
949	rs12983299		19	14891909	C	T		T	4.52304	0.0004685
950	rs11670276	SLC27A1	19	17455066	A	G	Intron	G	8.62042	0.0004224
951	rs599458		19	20792763	T	C		T	9.02086	0.00059516
952	rs8107007		19	33248124	T	C		T	6.47851	0.00089829
953	rs16968044	PEPD	19	38567687	G	C	Downstream	G	14.5296	0.00051752
954	rs10403702		19	44840424	C	T		C	0.350396	0.00056433
955	rs1496402	CYP2A6	19	46057974	A	T	Promoter	T	33.6336	0.00049356
956	rs10521014	CYP2A7	19	46084725	T	C	Promoter	T	7.42813	0.00037211
957	rs1631931	CYP2F1	19	46335684	T	C	Downstream	T	13.313	0.00050327
958	rs1628289	CYP2S1	19	46398934	A	G	Intron, Exon/intron boundary	G	49.1848	0.00050312
959	rs7251886	CEACAM7	19	46880615	C	T	Intron	T	41.8777	0.00062371
960	rs10403760		19	51262580	A	G		A	12.6481	0.00033933
961	rs10415261	ELSPBP1	19	53212492	T	C	Intron	C	26.1125	0.00034046
962	rs12459217	LILRA2	19	59773404	C	T	Promoter	C	7.73991	0.00045096
963	rs1671163	EPS8L1	19	60282483	A	G	Promoter	A	17.1274	0.00050431
964	rs10420985		19	62077748	C	T		T	10.5255	0.00056437
965	rs7266145	TMC2	20	2561658	T	C	Intron	T	25.3669	0.00062378
966	rs6037938	PRNP	20	4638665	C	T	Downstream	T	1.26631	0.00059617
967	rs10373	C20orf42	20	6048088	G	A	Exon, Coding sequence	A	44.7413	0.00033866
968	rs1160462		20	7729590	G	C		C	9.83806	0.000419
969	rs6134623		20	12603737	T	C		C	8.7738	0.00059749
970	rs6105553		20	16163885	C	T		C	0.13085	0.00059738
971	rs16998470		20	16871742	A	G		G	10.9315	0.00052114
972	rs6081267	HARS2	20	18566017	C	G	Intron	C	42.2179	0.00059688
973	rs1033547	SLC24A3	20	19294298	G	A	Intron	A	38.972	0.00033845
974	rs6047636		20	21732876	G	A		G	3.38558	0.00059622
975	rs6058391	BCL2L1	20	29743569	G	A	Intron	A	8.57529	0.0005964
976	rs1013677	ACSS2	20	32932454	G	A	Intron	G	39.9404	0.00031754
977	rs6093797		20	41338776	C	G		C	3.48744	0.00059692
978	rs4810702		20	45871482	C	T		C	29.7898	0.00058512
979	rs6069972		20	55073413	G	C		C	5.3945	0.00059655
980	rs11697306		20	55482227	T	C		T	1.81016	0.00042374
981	rs1407959	SS18L1	20	60161271	G	A	Intron	A	19.627	0.00048463
982	rs460014		21	15013312	A	G		A	26.4101	0.0005791
983	rs8127258	NCAM2	21	21368888	G	A	Intron	A	0.145193	0.00089887
984	rs7282115	NCAM2	21	21454179	C	T	Intron	T	43.7519	0.00062421
985	rs10470235		21	22493179	A	G		A	39.5963	0.00056474
986	rs4817258	HEMK2	21	29161249	C	T	Downstream	C	39.43	0.00058534
987	rs16994378		21	36942176	A	G		A	0.663818	0.00051983
988	rs11911056	DSCAM	21	40666164	T	C	Intron	T	2.0505	0.00043073
989	rs131464		22	23394809	C	T		T	25.1347	0.00047149
990	rs133252		22	24137004	T	G		T	20.9693	0.00047951
991	rs5752309	SEZ6L	22	25070087	G	C	Intron	G	17.0741	0.00059394
992	rs1543335		22	33513603	G	A		A	8.74695	0.00049758
993	rs17002034	MKL1	22	39326313	G	T	Intron	T	8.88872	0.00052141
994	rs6519313	TCF20	22	40882819	T	C	Downstream	T	23.7032	0.00060055
995	rs7364152	PACSIN2	22	41646611	A	G	Intron	A	44.031	0.00062885
996	rs5765113	PHF21B	22	43773566	G	C	Intron	C	4.03878	0.00059421
997	rs6007503	C22orf9	22	43989037	A	G	Intron	G	9.38078	0.00059517
998	rs12159871		22	47740022	C	G		C	0.601126	0.00044086
999	rs4528878		22	47806166	T	C		T	1.91283	0.00057831
1000	rs17013240	TUBGCP6	22	48999738	A	G	Exon, Coding sequence	A	0.197566	0.00052342
