# Supplementary material for: The Genetic Analysis Workshop 16 Problem 3: simulation of heritable longitudinal cardiovascular phenotypes based on actual genome-wide single-nucleotide polymorphisms in the Framingham Heart Study
Source: BMC Proc. 2009 Dec 15;3(Suppl 7):S4. doi: 10.1186/1753-6561-3-s7-s4 (PMC2795938; doi:10.1186/1753-6561-3-s7-s4)
Supplement: Additional file 3 — Heritability targets and other characteristics for each polygene affecting TG. [file 1753-6561-3-S7-S4-S3.xls]

## Sheet: Sheet1
Additional File 3. Heritability targets and other characteristics for each polygene affecting TG
No	markname	HUGO	chrom	position	allele1	allele2	ROLE	Minor allele	MAF percent	h2_TG
1	rs12567277		1	4558398	C	T		T	39.384	0.00033503
2	rs12034948		1	4810231	A	G		G	0.353792	0.00040989
3	rs10915314		1	4976182	G	C		C	30.1737	0.00040866
4	rs10489436	H6PD	1	9208308	G	A	Promoter	G	12.4142	0.00040184
5	rs6688235		1	10154204	C	A		C	0.693703	0.00038918
6	rs11581429		1	10168611	T	C		T	23.1135	0.00031105
7	rs41512948		1	10935679	A	C		C	4.1241	0.00038719
8	rs7545204		1	15553976	C	T		C	43.7214	0.00050986
9	rs10752639		1	15894655	C	T		C	33.0842	0.00028029
10	rs12085149		1	20296130	T	C		T	1.82983	0.0003231
11	rs12117194		1	20330756	G	C		G	49.8288	0.00036051
12	rs660423		1	20738290	C	T		C	20.2136	0.00045218
13	rs785205		1	21571926	A	G		G	0.357597	0.0003908
14	rs10917079	ELA3B	1	22168894	C	A	Promoter	A	19.3329	0.00029325
15	rs601786	LOC148898	1	23559385	A	G	Promoter	G	11.2761	0.00043136
16	rs12081094		1	24450093	T	G		T	0.129494	0.00040991
17	rs804429	ADC	1	33338100	G	A	Intron	A	18.9595	0.00061149
18	rs11263842	EIF2C3	1	36177536	A	T	Intron	T	0.654613	0.0003097
19	rs12403975		1	41194097	A	G		A	4.21761	0.00033028
20	rs1073926	HIVEP3	1	42033664	C	T	Intron	T	18.4852	0.00040358
21	rs12565855		1	43146429	C	G		C	32.962	0.00040992
22	rs1305490		1	49798121	T	C		T	21.7291	0.00037048
23	rs11205784	FAF1	1	51092471	A	G	Intron	A	0.00761035	0.00030769
24	rs7529265	SCP2	1	53253333	G	A	Intron, Exon/intron boundary	A	6.90915	0.00050917
25	rs6684261		1	56132257	C	T		C	25.5019	0.00045506
26	rs1931077		1	56643323	C	T		C	43.6245	0.0003841
27	rs11208566		1	65231794	A	G		A	4.32231	0.00034688
28	rs11209228	GPR177	1	68423599	T	C	Intron	C	0.0152138	0.00030774
29	rs12144363		1	69749499	G	A		G	35.119	0.00032383
30	rs6666863	NEGR1	1	72228438	G	A	Intron	G	43.9924	0.0004544
31	rs10493495	NEGR1	1	72495172	G	A	Intron	G	1.4179	0.000274
32	rs1251079	ACADM	1	75962033	C	T	Promoter	T	39.3287	0.00033408
33	rs752819	ST6GALNAC3	1	76576110	G	A	Intron	A	12.6809	0.00050791
34	rs11163296		1	81684577	C	T		C	40.1002	0.00034589
35	rs6576947		1	84036690	A	T		A	46.7757	0.00038882
36	rs12057556		1	84036830	A	T		A	40.1854	0.00035967
37	rs10493774	C1orf181	1	85910551	T	C	Intron	C	28.6353	0.00040195
38	rs691481		1	87018602	A	G		G	3.63553	0.00047152
39	rs6428529		1	89629944	T	A		A	0.0533455	0.00044137
40	rs1188952	ZNF644	1	91154267	A	G	Exon, Downstream	A	13.4316	0.00031936
41	rs10875053	DPYD	1	97409554	G	C	Intron	G	14.9278	0.00040759
42	rs10783063	DPYD	1	97680482	T	G	Intron	T	12.0399	0.00028351
43	rs12726628	DPH5	1	101218864	A	G	Downstream	G	13.1644	0.00033945
44	rs11164232		1	101823967	T	G		G	0.464396	0.00030584
45	rs1573002		1	102603342	A	G		A	6.36811	0.00041121
46	rs1340407		1	102609341	T	C		C	0.0608735	0.00037307
47	rs1451031		1	102967249	A	G		A	31.8954	0.0003779
48	rs7548937		1	104644546	A	C		A	9.40617	0.00039023
49	rs6582984		1	107076650	G	A		A	42.8113	0.00045037
50	rs12072065		1	107141176	C	T		T	0.129593	0.00032261
51	rs12044778	GNAI3	1	109885931	G	A	Promoter	A	18.0177	0.00032182
52	rs12076798	CHIA	1	111659035	G	A	Intron	A	11.8942	0.00035993
53	rs4839127		1	111707682	G	A		A	20.7429	0.00041912
54	rs11102357	KCND3	1	112277072	T	C	Intron	T	42.9238	0.00030262
55	rs12097320	WNT2B	1	112811318	C	T	Promoter	C	0.0152161	0.0003604
56	rs1573996	MAGI3	1	113786979	G	A	Intron	G	15.9724	0.00038221
57	rs12726273		1	115968759	C	A		A	2.30113	0.00036983
58	rs12134541		1	118886014	A	C		C	49.8092	0.00036128
59	rs11590971		1	118901410	C	T		C	49.8172	0.00040985
60	rs12061877		1	145730876	T	C		C	11.27	0.0003224
61	rs12095154	LCE2C	1	150908325	G	A	Promoter	A	0.0760688	0.00032312
62	rs6694817	IL6R	1	152668596	T	C	Intron, Exon/intron boundary	T	41.742	0.00045686
63	rs4661019		1	155438871	C	T		C	17.661	0.00041418
64	rs10797000		1	156360845	A	G		G	44.3098	0.00028508
65	rs10917588	DDR2	1	160942815	T	C	Intron	C	9.35882	0.00029345
66	rs869513		1	161367150	G	A		A	39.5283	0.0007509
67	rs7541940		1	165278686	G	C		G	1.8933	0.00038967
68	rs10800504		1	168417047	A	G		A	2.07445	0.00028513
69	rs6701323		1	176854904	A	G		G	9.26662	0.00045725
70	rs10914046		1	178813173	A	T		A	47.7145	0.00029323
71	rs6692867	XPR1	1	178941271	G	C	Intron	C	0.0610128	0.00045594
72	rs10489967	RGSL1	1	180789608	C	T	Intron	T	0.0532887	0.00027348
73	rs814969		1	188772603	C	T		C	49.6972	0.00068416
74	rs12037187		1	188802693	G	A		G	49.9769	0.00032163
75	rs10921143		1	190657096	T	C		T	0.221408	0.00029394
76	rs7518939		1	191722498	G	A		G	47.4463	0.00050726
77	rs10494695		1	192320706	A	C		C	4.57387	0.00027407
78	rs10801339		1	192821954	T	C		T	23.6632	0.0004054
79	rs6675769	CFHR5	1	195208284	G	A	Promoter	G	47.4799	0.00045476
80	rs10922234	CRB1	1	195702662	G	A	Intron	G	20.9032	0.00040878
81	rs17696499		1	197826209	T	C		C	13.6872	0.00038363
82	rs12042611		1	198427948	T	C		C	11.9828	0.0003592
83	rs12126278	LGR6	1	200556926	T	C	Downstream	T	14.0423	0.00032365
84	rs11119978		1	205223071	G	A		G	0.107263	0.00034508
85	rs701639		1	206631366	A	G		G	38.6307	0.00047601
86	rs701621		1	206677405	G	A		A	19.3433	0.00038921
87	rs11119073		1	206717992	A	T		T	5.7552	0.00040972
88	rs12116836	HHAT	1	208898443	G	A	Intron	G	35.3392	0.00032364
89	rs11589520		1	212417244	A	G		A	33.7863	0.00031106
90	rs1147677		1	212482102	G	A		G	6.24714	0.00030978
91	rs11120606	USH2A	1	213932632	A	G	Intron	A	22.6689	0.00030434
92	rs10218738		1	219346717	T	C		C	10.2993	0.000398
93	rs4653849		1	225795623	G	A		A	36.837	0.00041402
94	rs6657735	NUP133	1	227693455	A	G	Intron	G	22.6836	0.00045372
95	rs4846846	GALNT2	1	228427356	A	G	Intron	G	27.2464	0.00041952
96	rs12027635	DISC1	1	229939821	A	G	Intron	A	22.5252	0.0003591
97	rs6679063		1	232054908	T	C		C	12.2997	0.00038885
98	rs7536858	SLC35F3	1	232472027	G	A	Intron	A	16.6997	0.00050948
99	rs10910405	SLC35F3	1	232486946	C	T	Intron	T	25.9528	0.0002929
100	rs12748791		1	233067797	G	A		A	13.8787	0.00033957
101	rs10925348	RYR2	1	235471296	A	T	Intron	A	33.989	0.00029422
102	rs1021357		1	236610326	G	A		A	43.5005	0.00039785
103	rs16839142		1	238184602	T	A		T	5.49266	0.00038308
104	rs11807513	PLD5	1	240469013	T	C	Intron	C	5.03432	0.00031708
105	rs7553458	AKT3	1	242021275	A	G	Intron	A	14.3465	0.00051035
106	rs12028539		1	243833377	C	A		C	39.6859	0.00032133
107	rs4854338		2	609754	G	A		A	45.2435	0.00041992
108	rs1213580	MYT1L	2	2009321	C	T	Intron	T	0.548446	0.00032373
109	rs7599499		2	3748142	T	G		G	0.336752	0.00051453
110	rs10929491		2	5343439	G	A		A	38.1203	0.00029437
111	rs1364057		2	8049119	A	G		A	3.34047	0.00037411
112	rs10929532		2	8601909	T	C		C	0.481504	0.00040889
113	rs6747070	ADAM17	2	9538181	C	T	Downstream	T	7.61089	0.00045967
114	rs7576944	GREB1	2	11640575	C	G	Intron	G	16.9328	0.00051379
115	rs7568921		2	12599286	T	C		T	1.84676	0.00051127
116	rs13030799		2	13298431	G	A		A	39.0847	0.00034276
117	rs1540789		2	14919665	G	A		A	45.6389	0.00038048
118	rs6754327	NAG	2	15427644	C	T	Intron	T	0.0457457	0.00045981
119	rs12475167		2	16476798	A	C		C	19.1008	0.000367
120	rs10202044		2	17333317	T	A		T	13.3954	0.00039674
121	rs13023396		2	18224764	A	G		G	6.62632	0.00037033
122	rs11890940		2	19656196	A	G		G	38.9915	0.00035576
123	rs12614891		2	19918921	A	G		G	7.50648	0.00036827
124	rs11892073	APOB	2	21129906	G	A	Promoter	A	46.7302	0.00031954
125	rs12053063	BRE	2	28204115	G	A	Intron	A	25.7062	0.0003219
126	rs12475180	CDC42EP3	2	37742042	G	A	Intron	G	38.3811	0.00033354
127	rs10199306	SLC8A1	2	40256106	C	T	Intron	T	9.89529	0.00025349
128	rs10175048		2	41747713	T	C		T	45.5854	0.00039633
129	rs10170593		2	43105772	G	C		G	23.0578	0.00024658
130	rs10179648	THADA	2	43661569	T	C	Intron	C	31.5505	0.00024892
131	rs10495923	SIX2	2	45077816	C	T	Downstream	T	0.212928	0.00027422
132	rs10496018		2	53254839	G	A		A	11.3841	0.00040196
133	rs2968802		2	55215148	A	T		A	30.3612	0.00038672
134	rs1030091		2	56493023	A	G		G	4.00243	0.00040042
135	rs10204803		2	58758359	C	T		T	44.085	0.00025371
136	rs1397318	BCL11A	2	60641985	G	C	Promoter	G	14.4096	0.00037586
137	rs1545522		2	74943197	C	T		C	20.4796	0.00038063
138	rs10865404		2	74975153	C	T		T	38.1559	0.00029012
139	rs10165209		2	79305109	G	C		G	48.453	0.00024498
140	rs11126742	CTNNA2	2	79856031	A	G	Intron	A	6.11374	0.00034524
141	rs12714122		2	84297376	A	G		G	22.1587	0.00033892
142	rs1192296		2	84773552	T	C		T	5.86985	0.00035691
143	rs4832145	TCF7L1	2	85254095	T	C	Intron	T	2.01562	0.00041902
144	rs7425090		2	85815654	G	T		T	19.6311	0.00050483
145	rs6543072		2	101522690	G	A		G	24.1542	0.00044787
146	rs4641957		2	105112469	G	A		G	31.5814	0.00041395
147	rs12619033		2	112180608	T	C		T	38.6907	0.00033608
148	rs11694853	DPP10	2	116151051	G	A	Intron	A	11.6529	0.0003526
149	rs13421193	DPP10	2	116265145	A	G	Exon, Coding sequence	A	0.163272	0.00037319
150	rs12464011		2	123207983	G	T		T	9.23159	0.00033321
151	rs12105596	CNTNAP5	2	124575416	A	G	Intron	A	42.1919	0.00032326
152	rs11896939		2	127418420	G	C		C	11.9842	0.00031964
153	rs7607239		2	138221617	T	C		T	15.9296	0.00051574
154	rs6739312		2	138393346	A	G		G	0.0457178	0.00045965
155	rs4954723		2	139285272	C	T		C	26.9489	0.00042368
156	rs12613183		2	139592535	T	C		C	35.3898	0.00033608
157	rs12464969	LRP1B	2	141455504	T	C	Intron	T	28.4735	0.00036688
158	rs997357	LRP1B	2	142608342	G	A	Promoter	A	20.4329	0.00085463
159	rs12691645		2	142803261	A	G		A	46.9884	0.00033823
160	rs11904225	KYNU	2	143453671	A	G	Intron	G	8.38916	0.00035653
161	rs1515264		2	147511901	G	A		A	4.85661	0.00037932
162	rs11674872	FMNL2	2	152934045	A	G	Intron	G	19.5781	0.00031363
163	rs16841254		2	157617963	C	T		C	1.34392	0.00038357
164	rs750874	BAZ2B	2	159931125	T	C	Intron	T	5.52652	0.00050664
165	rs10497246		2	164383484	C	T		C	0.650543	0.00027459
166	rs4667862	SCN1A	2	166596685	G	A	Intron	A	34.1696	0.00041426
167	rs13387176		2	167111763	G	A		G	1.95669	0.00037266
168	rs10192362	STK39	2	168742920	C	T	Intron	C	2.43457	0.0003967
169	rs990626	LRP2	2	169705297	A	G	Exon, Coding sequence	G	25.4941	0.00085171
170	rs4972511	ITGA6	2	173080997	G	C	Downstream	G	18.236	0.00042379
171	rs12996371	ZAK	2	173714017	C	G	Intron	C	4.16922	0.00037026
172	rs7560960	ZAK	2	173735369	T	A	Intron	T	1.09194	0.00051081
173	rs7592453		2	173994922	C	T		C	38.113	0.00051393
174	rs12328849		2	177096628	T	A		T	20.5972	0.00036435
175	rs11903793		2	179642828	C	G		G	11.5808	0.00031997
176	rs11684453		2	180697469	T	C		C	24.1039	0.00035239
177	rs10183527		2	182331735	A	G		G	6.89221	0.00039636
178	rs875161		2	186604749	A	C		A	30.9473	0.00075917
179	rs10804016		2	188352887	T	C		C	49.1996	0.00028534
180	rs6708828		2	193955904	T	C		C	34.3793	0.00045784
181	rs6724351		2	194760141	T	G		G	0.591256	0.00045844
182	rs6434747		2	195754450	T	C		C	3.98836	0.00044142
183	rs6731583	ALS2	2	202269099	T	C	Downstream	C	14.4618	0.00045877
184	rs859839		2	204466049	T	C		T	21.053	0.00073184
185	rs12373801		2	205056969	A	G		A	42.1555	0.00036555
186	rs12469415	ALS2CR19	2	205765859	G	A	Intron	A	26.9071	0.0003334
187	rs11687043	MAP2	2	210308278	T	C	Downstream	C	6.87338	0.00031415
188	rs11692338	C2orf21	2	210352126	C	T	Intron	T	40.2835	0.00031441
189	rs4673939	ABCA12	2	215644504	A	G	Intron	G	47.1708	0.00041426
190	rs10932689		2	217574235	T	G		T	25.788	0.00029443
191	rs10166033		2	221950806	G	A		A	30.8038	0.00039628
192	rs12373774	AP1S3	2	224406801	T	C	Intron	T	40.9126	0.00032983
193	rs6716521		2	226084374	C	T		C	23.0557	0.00045818
194	rs10211055	SKIP	2	228725161	C	T	Intron	C	35.1815	0.00039713
195	rs1226948		2	229855799	G	A		A	0.656789	0.00032786
196	rs10194251		2	237878762	G	A		G	34.6848	0.00025224
197	rs11680983	2008-09-02	2	241896667	C	T	Promoter	C	23.7304	0.00031401
198	rs13001905		2	242125660	A	G		G	33.3764	0.00034256
199	rs11915265	CNTN4	3	2287451	T	C	Intron	T	41.4244	0.00032017
200	rs7623125		3	3533555	T	C		T	2.23051	0.00052002
201	rs10510304		3	5435814	A	C		A	14.7909	0.00027675
202	rs6803184		3	10580048	A	G		A	32.4067	0.00046323
203	rs7631448	SLC6A11	3	10867030	T	C	Intron	T	45.7772	0.00052024
204	rs10510418	PPARG	3	12363563	A	C	Promoter	C	28.2849	0.00040313
205	rs41537550		3	13783232	C	G		C	0.738092	0.00038865
206	rs13070499	RBMS3	3	29577145	G	A	Intron	G	16.9433	0.00034305
207	rs7639313		3	31504093	A	G		G	47.7016	0.00052686
208	rs13071058		3	32933727	A	G		G	0.534433	0.00041096
209	rs760193	CYP8B1	3	42893301	T	C	Promoter	T	26.3689	0.00051538
210	rs743660	CCR5	3	46377022	G	A	Promoter	A	25.2136	0.00050507
211	rs1024036	KLHL18	3	47292669	T	C	Promoter	T	7.96304	0.00025633
212	rs12636851	SCAP	3	47438571	C	T	Intron	C	40.0107	0.00033636
213	rs13090159		3	59294201	A	T		A	42.4704	0.00037074
214	rs1374861		3	59662464	T	C		T	34.5167	0.0003744
215	rs10514717		3	59666733	A	T		A	5.86307	0.00040348
216	rs1347852	FHIT	3	61055822	T	G	Intron	T	46.9349	0.0003735
217	rs4688211	ADAMTS9	3	64521936	C	G	Intron	G	0.130208	0.00041489
218	rs13087767		3	66910155	G	C		C	26.9272	0.00034315
219	rs1602197	FAM19A4	3	68914065	G	C	Intron	C	39.7897	0.00038254
220	rs11923682		3	70119981	T	A		A	47.1318	0.00032039
221	rs6794960		3	70846187	G	A		G	0.00763359	0.00046222
222	rs11709093	FOXP1	3	71210744	G	A	Intron	A	23.3573	0.00031461
223	rs11128207	FOXP1	3	71235264	C	G	Intron	G	0.124108	0.00030446
224	rs6778799		3	74167515	T	G		T	28.6413	0.00046176
225	rs4680938		3	78661330	C	T		T	33.8626	0.00041431
226	rs6762290		3	81289559	A	C		A	41.2308	0.00045996
227	rs11715563		3	83873910	T	C		T	35.3215	0.00031468
228	rs6549070		3	86211253	T	A		A	0.252448	0.00044796
229	rs1520649	TFG	3	101925168	G	A	Intron	G	26.5558	0.00037954
230	rs12635060		3	111680708	A	G		A	36.9619	0.00033618
231	rs12491216		3	128335035	C	T		T	0.738462	0.00033361
232	rs4487238	TMEM108	3	134273547	G	C	Intron	C	42.6385	0.00041152
233	rs12489946		3	138245627	C	A		A	11.6741	0.000367
234	rs12233446	SLC9A9	3	144993820	C	T	Intron	T	17.3175	0.00032688
235	rs7615096		3	145363101	C	A		C	47.6826	0.00051995
236	rs7647288		3	150897021	A	G		A	32.3315	0.00053046
237	rs10935975	SGEF	3	155329171	A	G	Intron	G	12.6727	0.00040906
238	rs6441045	KCNAB1	3	157381555	C	T	Intron	C	26.907	0.00044164
239	rs6770541		3	161313606	T	A		T	0.0304507	0.00046104
240	rs1380786		3	164686673	G	T		T	27.5111	0.00037455
241	rs13315478		3	166514051	C	G		C	27.6721	0.00037247
242	rs10936678	TNIK	3	172538850	C	T	Intron	T	26.1876	0.00029464
243	rs10513823		3	189106835	C	A		C	9.144	0.00027682
244	rs1501603		3	192150244	G	C		C	35.9896	0.00041106
245	rs10049147	FGF12	3	193726739	T	C	Intron	T	0.249316	0.00023249
246	rs6820321	POLN	4	2151157	T	C	Intron	T	13.2572	0.00046468
247	rs10155145		4	9737898	C	T		T	7.80049	0.0003961
248	rs387835		4	11055379	G	C		G	46.2827	0.00038676
249	rs7655357		4	13293062	A	G		A	19.8565	0.00053193
250	rs11936740		4	13916007	G	A		A	23.3364	0.00035706
251	rs12641746		4	16815920	A	G		A	28.6979	0.00036873
252	rs12503997	MLR1	4	17557187	A	T	Intron	A	17.796	0.00033371
253	rs7697959	GPR125	4	22080029	T	C	Intron	T	42.4802	0.00054044
254	rs12641887		4	22149885	G	A		G	1.5944	0.00033644
255	rs10517390		4	36490528	A	G		G	19.5722	0.00027719
256	rs11735396		4	36755272	G	C		G	30.4447	0.00031497
257	rs11931592		4	39934600	C	A		A	17.5367	0.0003204
258	rs10005551		4	41022827	G	A		A	22.2945	0.00022822
259	rs6836590		4	44705726	T	C		T	5.40292	0.00046567
260	rs10021963		4	44822933	A	G		G	27.7197	0.00023115
261	rs1022187		4	54212332	C	G		G	20.2097	0.00025552
262	rs11133291		4	54401077	A	T		A	19.0631	0.00034535
263	rs10026915	POLR2B	4	57552528	C	A	Intron	A	6.9102	0.0002314
264	rs7689250		4	58998939	A	T		A	23.7567	0.00053869
265	rs10010225		4	60322654	C	A		C	7.86585	0.00039103
266	rs11131341	LPHN3	4	62230321	A	G	Intron	G	26.8896	0.00030451
267	rs7672620		4	67979486	C	T		C	35.8518	0.00053587
268	rs10433674	MOBKL1A	4	71980590	T	C	Promoter	C	4.64443	0.00027151
269	rs12498148		4	89041076	C	T		T	46.6763	0.00033362
270	rs10516948	SMARCAD1	4	95387630	A	C	Intron	A	17.8593	0.00040349
271	rs11945854		4	104496661	A	T		T	0.517898	0.00032053
272	rs6828333	TACR3	4	104826217	C	G	Intron	C	0.0380518	0.00046558
273	rs10032143		4	107619825	C	T		C	47.0989	0.00023151
274	rs7699288	EGF	4	111161726	C	G	Downstream	C	31.9616	0.00054061
275	rs6811550	ALPK1	4	113551034	G	A	Intron	G	12.2266	0.00046385
276	rs7664444		4	116746810	T	G		G	44.1258	0.00053396
277	rs13104410		4	117573390	A	G		A	25.0536	0.00034316
278	rs10020266		4	118103544	C	T		T	46.6743	0.0003911
279	rs4501289		4	118541939	A	G		A	12.4562	0.00041187
280	rs17789512		4	126134538	A	G		A	5.28765	0.0003839
281	rs6845352		4	145061643	G	A		A	0.0306232	0.00046585
282	rs10029738		4	145516869	A	C		C	29.8659	0.0003919
283	rs11938704		4	145662820	C	A		C	14.726	0.00032052
284	rs11729081	ARHGAP10	4	148916367	C	T	Intron	T	6.63063	0.00031486
285	rs7655318		4	153840214	C	G		C	1.40223	0.00039049
286	rs4696446	TRIM2	4	154381247	G	T	Intron	G	16.5059	0.0004151
287	rs1456397		4	154964004	G	C		C	24.5398	0.0003781
288	rs10011329	DCHS2	4	155534895	C	T	Intron	T	0.992821	0.00023002
289	rs10016993		4	156690005	G	A		A	32.9891	0.0002308
290	rs11722604	CTSO	4	157084201	A	C	Intron	A	23.9066	0.00031482
291	rs2708232		4	161202979	T	C		C	45.8573	0.00038657
292	rs6536514		4	161524863	G	A		A	43.9697	0.00044753
293	rs12501935		4	165051595	G	A		A	22.2222	0.00036714
294	rs1304665		4	168775641	C	T		T	12.6887	0.00034293
295	rs11722966	FLJ20035	4	169370315	G	A	Downstream	A	0.175922	0.00035269
296	rs6854571	GALNT17	4	173073514	T	C	Intron	C	0.597411	0.0004661
297	rs13146346	HAND2	4	174689912	T	C	Promoter	T	25.166	0.00037094
298	rs10050045		4	184700467	C	A		C	8.25555	0.00039264
299	rs13118056	ENPP6	4	185284511	C	T	Intron	C	31.045	0.00037087
300	rs12649063		4	186707415	T	C		C	46.6115	0.00033652
301	rs4862788		4	188395646	G	A		A	13.3491	0.00042027
302	rs1174924		5	5941107	A	G		G	0.122081	0.00031544
303	rs6872084	FLJ33360	5	6381426	C	T	Intron	T	5.68112	0.00046745
304	rs13360844	LOC442132	5	7367820	G	A	Promoter	G	31.7086	0.00037256
305	rs1107336	FLJ25439	5	7422309	C	G	Promoter	G	26.6019	0.00034388
306	rs6555591	SEMA5A	5	9130323	C	T	Intron	T	14.2031	0.00044798
307	rs12517202		5	12101652	A	G		A	35.1911	0.00033442
308	rs1445823	DNAH5	5	13953345	G	A	Exon, Coding sequence	G	46.6816	0.00037751
309	rs6889677		5	14092647	T	C		T	14.1128	0.00046889
310	rs7706559	TRIO	5	14536164	A	G	Intron	A	27.4058	0.00054305
311	rs6862898		5	20150765	T	C		T	0.14506	0.00046684
312	rs10070190		5	26902128	A	G		G	37.8063	0.00039321
313	rs1564381	RNASEN	5	31545580	G	A	Intron	G	36.8558	0.00038212
314	rs10512653		5	36474011	T	C		T	14.2216	0.00027678
315	rs534775	C9	5	39326669	C	T	Intron	C	0.39142	0.0004263
316	rs10461413		5	53941860	G	A		A	9.54518	0.00027223
317	rs6897534		5	54088672	T	C		T	31.9079	0.00047034
318	rs12654351		5	57024263	T	C		T	1.85608	0.00036894
319	rs10940571		5	57036303	A	T		T	33.2393	0.00029531
320	rs10071163	PDE4D	5	58445030	G	A	Intron	G	35.6597	0.0002354
321	rs12696980		5	60592025	T	C		T	16.215	0.00033843
322	rs10515005	FLJ46010	5	65639395	A	G	Intron	G	10.4534	0.00027691
323	rs13173835		5	73983347	G	A		A	34.1052	0.00037108
324	rs12019306		5	76931586	T	C		T	9.73323	0.00032123
325	rs10043485	AP3B1	5	77595418	C	T	Intron	T	35.8024	0.000232
326	rs6880986	HOMER1	5	78804754	A	C	Intron	A	46.728	0.00046775
327	rs12153218		5	83967945	T	C		C	30.1499	0.00032516
328	rs7446072		5	84545996	A	G		G	48.5493	0.00050575
329	rs1158076	CCNH	5	86748397	C	G	Promoter	C	44.1384	0.00035052
330	rs11952742	MASS1	5	89973450	C	T	Intron	C	14.9397	0.0003206
331	rs4703049		5	98368283	C	T		T	33.596	0.00041539
332	rs10059953		5	100156504	C	T		C	34.1303	0.00039313
333	rs1995360		5	104651301	G	A		A	6.77771	0.00038553
334	rs7715532		5	104733050	A	G		G	15.4823	0.00054379
335	rs11960843		5	105016780	C	T		C	37.2331	0.00032065
336	rs7733044	FBXL17	5	107601431	C	T	Intron	C	33.0219	0.00054534
337	rs10478021		5	110049078	G	T		T	6.48657	0.0002725
338	rs10076833	PGGT1B	5	114604497	C	T	Intron	C	45.1662	0.00023555
339	rs12514156	SEMA6A	5	115848325	C	A	Intron	C	0.862494	0.00036716
340	rs10065855		5	118052692	T	G		G	46.1563	0.00023538
341	rs2376848		5	118125333	C	T		C	1.77026	0.00038576
342	rs12655681		5	123549722	T	C		C	12.2489	0.00033687
343	rs1550363		5	124508428	C	T		C	8.07681	0.00038077
344	rs11242065		5	130420686	C	T		T	16.4365	0.00030905
345	rs6596223	C5orf20	5	134802209	G	A	Downstream	A	41.4024	0.00045213
346	rs10039673		5	134832697	A	G		G	4.59316	0.00039259
347	rs758462	KIAA0141	5	141277362	A	C	Promoter	A	48.2257	0.00051391
348	rs10223111	PDE6A	5	149234148	T	C	Intron	C	3.71169	0.00039803
349	rs11747270		5	150239060	G	A		G	9.51364	0.00035305
350	rs1145590	ENTH	5	157183042	G	A	Intron	A	8.59577	0.00034982
351	rs1173473		5	157488447	C	G		C	39.2145	0.000353
352	rs11949658	GABRB2	5	160734301	G	A	Intron	A	6.46611	0.00035811
353	rs10060022		5	162350223	T	G		T	24.81	0.0002352
354	rs1592758		5	164471755	C	T		C	38.0362	0.00038244
355	rs11742226	SLIT3	5	168120249	A	G	Intron	A	11.7118	0.00031537
356	rs12187954	SLIT3	5	168440018	A	G	Intron	G	6.69677	0.00032628
357	rs7724629	FOXI1	5	169470586	C	T	Downstream	T	27.4679	0.00054438
358	rs1035424		5	169515751	T	C		C	11.9275	0.0004008
359	rs11134801		5	172811888	G	T		T	30.0113	0.00030493
360	rs10516130		5	174701878	A	G		A	15.2294	0.00027699
361	rs1530499	ADAMTS2	5	178532223	A	G	Intron	G	40.9307	0.00038003
362	rs10498650		6	677369	A	G		A	14.1205	0.00027493
363	rs7760046		6	8854839	C	T		T	29.7363	0.00054692
364	rs12663250		6	10479637	G	A		G	2.5091	0.00033724
365	rs6923986		6	14469081	T	C		C	7.04856	0.0004718
366	rs7750859		6	16181270	G	A		G	16.1482	0.00054648
367	rs626854		6	16905921	G	A		G	39.369	0.00043616
368	rs1010284		6	19959587	T	C		T	3.43786	0.00023756
369	rs1012625	CDKAL1	6	20685748	G	A	Intron	A	23.3951	0.00024185
370	rs12527601		6	22059650	G	C		G	46.3996	0.00036718
371	rs1419633	OR12D2	6	29481192	C	T	Downstream	T	47.8432	0.00037676
372	rs1027650	HCRTR2	6	55249143	G	T	Intron	T	0.0533374	0.00040026
373	rs581929		6	65366669	T	C		C	0.375822	0.00042972
374	rs617464		6	74314916	G	A		A	28.3158	0.00043591
375	rs12206418		6	78756465	T	G		T	36.8433	0.00032652
376	rs6942089		6	80491598	A	T		T	40.9049	0.00047238
377	rs10944169		6	86739755	G	A		A	28.9554	0.00040922
378	rs6454769	MDN1	6	90443954	T	C	Intron, Exon/intron boundary	C	18.2295	0.00044238
379	rs6932754	GPR63	6	97395385	C	T	Promoter	C	26.8309	0.00047197
380	rs12183238		6	102730295	T	C		C	17.9003	0.00036153
381	rs10080232		6	102983552	A	G		A	0.0769941	0.00039336
382	rs11965041		6	114785671	G	A		G	21.5349	0.00035822
383	rs13199025		6	121118936	C	T		T	23.7266	0.00037149
384	rs4895820		6	127614364	T	C		T	17.2713	0.00042132
385	rs7769678	EPB41L2	6	131331610	T	C	Intron	T	33.4223	0.00055066
386	rs6906574	MOXD1	6	132766689	C	T	Promoter	T	17.6001	0.00047105
387	rs6569937		6	134662366	A	G		A	48.3945	0.00044925
388	rs12523886		6	140380205	A	C		A	13.5071	0.00033454
389	rs7741618		6	150825604	C	T		T	30.6046	0.00054535
390	rs11758400	PIP3-E	6	154676473	A	G	Intron	G	3.12262	0.00031568
391	rs10455776	FLJ27255	6	159919870	T	G	Downstream	T	12.4905	0.00027197
392	rs1555011	PARK2	6	162719593	C	T	Intron	C	24.6228	0.00038099
393	rs10945823	PARK2	6	162725125	A	C	Intron	A	23.1545	0.00029555
394	rs4710217		6	167556879	A	G		A	19.0346	0.00041575
395	rs13437459	MLLT4	6	168051675	G	C	Intron	C	34.18	0.00037328
396	rs10255516		7	1642147	A	G		G	47.6417	0.00039975
397	rs11971467		7	7897060	T	G		G	29.1113	0.00032088
398	rs7806138		7	12307194	T	G		T	44.952	0.00056356
399	rs6977113		7	17420004	A	G		A	5.07533	0.00047434
400	rs1014264		7	17695758	G	C		C	40.6049	0.00024384
401	rs10262896	CHN2	7	29510059	T	C	Intron	T	19.0777	0.00026279
402	rs11766609		7	31010041	C	T		C	16.2318	0.0003157
403	rs6960350	PDE1C	7	32015182	A	G	Intron	G	28.212	0.00047336
404	rs6462372	KIAA0241	7	32518762	T	G	Intron	G	28.0107	0.00044268
405	rs12672492	BMPER	7	34077746	G	A	Intron	A	24.0018	0.00033754
406	rs10486629	BMPER	7	34121359	A	G	Intron	G	0.164062	0.00027295
407	rs11763434		7	41832921	A	C		C	38.0117	0.00035309
408	rs11983722		7	46265172	T	A		T	6.3229	0.00035829
409	rs10951851		7	46416253	T	C		T	21.4815	0.0004093
410	rs10233927		7	47672646	A	G		A	30.6245	0.00039864
411	rs4947737	GRB10	7	50668316	C	T	Intron	T	41.4521	0.00042366
412	rs11238184		7	52232632	T	A		A	48.0685	0.00034836
413	rs4718584		7	66592283	A	G		G	23.3257	0.00041597
414	rs1029705		7	66763317	C	T		C	27.2791	0.000265
415	rs10950102		7	67037041	A	G		A	9.27395	0.00029599
416	rs12698985		7	70159644	C	T		T	11.3279	0.00036962
417	rs10257621	CALN1	7	71435302	T	G	Intron	G	0.0994949	0.00026207
418	rs10251915	MAGI2	7	77944029	G	C	Intron	C	20.6004	0.00025953
419	rs12532852	SEMA3A	7	83590819	A	C	Intron	C	9.66281	0.00033459
420	rs1228871		7	83862555	A	C		A	22.3996	0.00036387
421	rs10215459		7	85874226	G	A		G	15.2502	0.00025523
422	rs10274856	FLJ32110	7	88461395	T	C	Intron	C	27.0297	0.00026326
423	rs7779156		7	89211599	G	T		G	28.9376	0.00055459
424	rs6951213	PFTK1	7	90251037	A	G	Intron	A	38.3608	0.00047313
425	rs10245517		7	98245694	T	C		T	17.5605	0.00039946
426	rs11773248	LHFPL3	7	104083028	A	T	Intron	T	3.87662	0.00031578
427	rs10280776		7	107251442	G	A		A	1.60608	0.00026413
428	rs10486023	FOXP2	7	113965889	A	G	Intron	G	4.99771	0.00040179
429	rs10953790		7	115235543	C	T		T	48.3999	0.00029642
430	rs11974088	CAV1	7	115992542	T	C	Downstream	T	0.0763242	0.00032106
431	rs7797189		7	117829908	C	T		C	45.3403	0.00056185
432	rs5000113		7	121004802	T	C		T	42.3978	0.00042434
433	rs10808205		7	123703661	T	C		C	42.4973	0.00028543
434	rs834771		7	135498936	T	C		C	16.3127	0.00069999
435	rs1035686		7	136449308	A	C		A	35.6871	0.00026725
436	rs1020961	CREB3L2	7	137203650	T	C	Downstream	T	35.9408	0.00025476
437	rs4726468	FLJ40852	7	141053893	C	T	Intron	T	45.2579	0.00041606
438	rs11982097		7	144206648	G	A		A	18.8293	0.00032113
439	rs12669573		7	144824911	C	T		C	13.5498	0.00036922
440	rs12540802	CNTNAP2	7	145984552	C	T	Intron	T	18.7576	0.00036731
441	rs1494449	CNTNAP2	7	146078397	G	A	Intron	A	17.1411	0.0003786
442	rs6968736	CNTNAP2	7	146558248	C	A	Intron	C	44.3876	0.00047372
443	rs851827	CNTNAP2	7	146867597	T	C	Intron	C	30.1087	0.00071369
444	rs1177926	CNTNAP2	7	147669756	T	C	Intron	T	40.279	0.00031628
445	rs10265912		7	148299808	A	G		A	1.3802	0.00040016
446	rs12539880	CRYGN	7	150773911	A	C	Promoter	C	10.3985	0.00033468
447	rs12703304		7	152778571	T	C		T	44.5122	0.00033864
448	rs10246702		7	154597467	A	G		G	8.77956	0.00025764
449	rs1181913		7	155701605	A	C		A	37.8341	0.00031712
450	rs1483808		8	2437197	C	G		C	12.2839	0.00037831
451	rs7000432		8	2599237	C	A		C	44.9665	0.00047548
452	rs7832114	CSMD1	8	3961838	T	G	Intron	G	0.0841365	0.00056479
453	rs1504772	CSMD1	8	4087225	A	G	Intron	G	49.1969	0.00037886
454	rs11775838		8	5755918	G	A		A	9.48303	0.0003536
455	rs10503373		8	6155384	T	C		T	3.54982	0.00040276
456	rs12679360	CLDN23	8	8603679	C	A	Downstream	C	23.319	0.00033783
457	rs7008087	UNQ9391	8	10432305	T	G	Intron	T	42.0271	0.00047566
458	rs12676995	FDFT1	8	11724568	G	A	Intron	A	33.1173	0.00033769
459	rs1296025	CTSB	8	11732059	T	C	Downstream	T	15.6159	0.00037023
460	rs10098106	SGCZ	8	14297689	T	C	Intron	C	3.98658	0.00023673
461	rs10090604		8	20526462	A	C		C	5.80247	0.00039399
462	rs11989744		8	23623408	T	C		T	24.7062	0.00032113
463	rs11997686	ADAM28	8	24277553	A	G	Downstream	G	43.5499	0.00032121
464	rs12545967	NEFL	8	24877564	T	G	Promoter	G	21.9546	0.00033475
465	rs11574400	WRN	8	31148978	G	C	Intron	G	5.30512	0.0003105
466	rs10503896	NRG1	8	32050583	T	G	Intron	T	30.265	0.00027542
467	rs1386438	NRG1	8	32315085	T	G	Intron	T	39.771	0.00037512
468	rs4733319	NRG1	8	32355423	T	C	Intron	T	14.2063	0.00041626
469	rs13266765	NRG1	8	32748740	C	G	Downstream	G	10.2134	0.0003719
470	rs10958442	XKR4	8	56203745	G	A	Intron	A	40.3265	0.0004094
471	rs10107657		8	56702789	C	T		C	19.6341	0.00023796
472	rs10957088		8	60383011	T	C		C	14.4779	0.00029644
473	rs6992600		8	72882752	A	G		A	39.2291	0.00047508
474	rs12682335		8	73491244	T	C		T	45.2018	0.00036928
475	rs1440341	KCNB2	8	73726580	A	G	Intron	A	21.1191	0.00037748
476	rs4740099	TPD52	8	81168435	T	C	Intron	T	46.6117	0.00041645
477	rs11786610		8	84136953	G	T		G	8.81309	0.00035382
478	rs7841219		8	84296493	A	C		A	27.1034	0.00056634
479	rs6468958		8	88753745	C	T		C	19.5052	0.00044392
480	rs1012116		8	89466383	G	A		A	20.9697	0.00024182
481	rs1159499		8	90266065	A	G		G	3.49672	0.00035074
482	rs10808361	VPS13B	8	100260959	G	C	Intron	G	21.7773	0.00040541
483	rs10093110	ZFPM2	8	106634590	G	A	Intron	A	43.0871	0.00023647
484	rs1010824	ANGPT1	8	108321089	G	A	Downstream	A	16.4864	0.00039487
485	rs10112296		8	110254469	C	T		T	34.3136	0.00023915
486	rs10505274		8	117172520	G	C		C	0.669609	0.00027586
487	rs4870752		8	120403435	C	T		C	25.8763	0.00042076
488	rs1461698		8	120521301	C	A		C	4.43918	0.00037812
489	rs7815471	C8orf36	8	126411027	T	C	Intron	C	44.0309	0.00056446
490	rs1509853	ADCY8	8	131858466	T	C	Downstream	T	37.3366	0.00037906
491	rs7823756		8	135518590	T	G		G	25.9929	0.0005645
492	rs4909503		8	136740703	A	G		A	1.31659	0.00042185
493	rs6985188		8	138003895	A	C		A	40.8238	0.00047488
494	rs11784955		8	139048309	C	T		T	46.8079	0.0003163
495	rs13249380		8	139550002	A	C		A	48.606	0.00037177
496	rs1109990		8	142773253	C	G		C	23.7529	0.00034446
497	rs10975610	ANKRD15	9	649124	C	T	Intron	T	33.4991	0.00040954
498	rs10491589		9	782987	C	G		G	14.8677	0.00040194
499	rs7032793		9	1534755	G	A		A	5.69928	0.00047811
500	rs12349773		9	1899540	G	T		T	0.0380575	0.00036519
501	rs1408328		9	2278588	T	C		T	27.564	0.00037648
502	rs10966485		9	2480339	T	C		C	5.88961	0.00029757
503	rs7858374		9	2922813	A	G		G	28.4327	0.00057479
504	rs10814841	GLIS3	9	4092443	C	T	Intron	T	23.4317	0.00040549
505	rs12336107		9	4300558	G	A		A	27.9793	0.000329
506	rs10815203	C9orf46	9	5379075	C	T	Intron	C	23.4222	0.000286
507	rs10511549		9	10538235	C	G		C	29.4191	0.00027677
508	rs1154842		9	10727004	A	G		G	6.22035	0.00031017
509	rs10756202		9	11184921	G	A		A	31.167	0.00028129
510	rs1489170		9	11219968	A	G		A	1.96246	0.00037848
511	rs10961916	C9orf52	9	15202828	T	C	Intron	T	38.7087	0.00029709
512	rs4961662		9	16092066	G	C		G	20.8709	0.00042371
513	rs6475238	ADAMTSL1	9	18675218	A	G	Intron	A	4.07579	0.00044461
514	rs715212		9	18776181	C	A		C	28.1498	0.00048761
515	rs10116615		9	21281124	T	G		T	20.6251	0.00039525
516	rs10811612		9	21764167	G	C		G	7.43788	0.00028572
517	rs12346987		9	22943486	A	G		G	8.87601	0.00032964
518	rs7024242		9	24818651	T	G		G	19.5453	0.00047679
519	rs1220060		9	25818005	A	T		A	39.835	0.00036312
520	rs10967430		9	26589309	A	C		A	2.02074	0.00040945
521	rs10125103	LRRN6C	9	28392960	A	G	Intron	A	7.34888	0.00039565
522	rs10757739	LRRN6C	9	28404915	A	G	Intron	G	42.1213	0.00040415
523	rs7041035		9	31462315	T	C		T	3.34906	0.0004783
524	rs10971162		9	32841560	T	C		C	0.0608643	0.00029765
525	rs4878520		9	32920288	C	T		C	46.5072	0.00042087
526	rs11142865		9	73326747	G	A		G	3.42196	0.00030537
527	rs1328563		9	77459237	A	G		G	49.3597	0.00037214
528	rs10867176	PSAT1	9	80095783	C	G	Promoter	G	2.73491	0.00040749
529	rs1186462		9	82876046	C	T		T	17.8495	0.00031902
530	rs11139091		9	83055244	C	G		C	16.8191	0.00030524
531	rs11140116	FRMD3	9	85292288	C	T	Intron	T	5.52147	0.00034552
532	rs12552902	NTRK2	9	86591134	A	G	Intron	G	3.47328	0.00036747
533	rs10868594		9	89257742	G	A		A	32.673	0.00029076
534	rs649527		9	91879258	A	G		A	12.9887	0.00044574
535	rs7867072		9	93769048	A	G		G	37.6183	0.00057658
536	rs10986708	GABBR2	9	100353877	C	G	Intron	C	38.8872	0.00029846
537	rs10989887		9	103981631	G	A		G	6.80012	0.00034321
538	rs10820661	OR13F1	9	106305810	C	T	Promoter	C	41.3406	0.00040568
539	rs10991581		9	106994513	C	T		T	3.50836	0.00029856
540	rs1032293		9	108336182	C	T		C	49.3573	0.00026711
541	rs716004		9	109147683	C	T		T	18.0765	0.00048883
542	rs10979495		9	110594444	T	C		T	3.65631	0.00029821
543	rs10759345		9	111318866	A	G		G	41.0262	0.00028152
544	rs7875749	LOC552891	9	113426956	A	G	Promoter	G	41.1481	0.00057786
545	rs7849584	SUSD1	9	113916667	G	A	Intron	A	15.5941	0.00057233
546	rs10982355	C9orf91	9	116451241	G	A	Downstream	G	18.9368	0.00040958
547	rs10982796		9	117353746	A	G		G	46.0631	0.00029835
548	rs10818026	ASTN2	9	119150848	T	C	Intron	C	48.2225	0.00028637
549	rs11793751		9	119653835	T	C		C	12.7545	0.00031632
550	rs10739548		9	121526167	T	C		T	9.13834	0.00027939
551	rs1535655	CEP110	9	122968390	G	A	Intron	G	28.2529	0.00038017
552	rs11564089		9	131110974	A	G		A	0.921891	0.00031047
553	rs10901196	GTF3C4	9	134533634	C	T	Promoter	T	24.7824	0.00029242
554	rs10116725		9	138649488	T	A		A	32.4942	0.00024061
555	rs11253369		10	763610	G	C		C	4.92918	0.00034903
556	rs11250723	ADARB2	10	1711192	A	G	Intron	A	10.9936	0.00030929
557	rs7073359		10	5798131	C	T		C	1.13394	0.00047836
558	rs12257237		10	6475163	G	C		C	12.0454	0.00032749
559	rs10905021		10	6900383	C	T		C	6.64914	0.00029273
560	rs554531		10	8241734	G	C		C	49.7329	0.00042727
561	rs10508356		10	8603852	C	T		T	48.3212	0.00040283
562	rs1291880	CUGBP2	10	11131168	T	C	Intron	T	46.7192	0.00034209
563	rs12217971		10	12378632	C	G		G	45.2173	0.00032659
564	rs11257707		10	12404212	A	G		G	8.43318	0.00030966
565	rs7922151	FAM107B	10	14738516	T	C	Intron	C	27.7888	0.00058139
566	rs10906752	FAM107B	10	14818107	A	G	Intron	A	24.7461	0.00040862
567	rs11596519		10	15525822	T	C		C	25.0727	0.00031108
568	rs11259718	ITGA8	10	15589900	G	A	Downstream	A	2.27636	0.00034937
569	rs11254244	CUBN	10	16927928	C	T	Intron	C	0.374217	0.00030941
570	rs7906876		10	19960940	A	C		A	7.65298	0.00057977
571	rs11013692		10	24074273	G	A		A	18.4431	0.00029924
572	rs10828629	KIAA1217	10	24672141	A	C	Intron	A	43.0605	0.00028699
573	rs11014228		10	25107592	A	C		A	3.56971	0.00034346
574	rs7914821	GPR158	10	25916412	A	G	Intron	G	34.2041	0.00058136
575	rs1413795		10	29067693	A	G		G	19.194	0.00037669
576	rs12246394		10	29192809	G	T		G	2.35079	0.00036337
577	rs6481610	SVIL	10	29826469	C	T	Intron	C	0.700825	0.00044533
578	rs7899357		10	30242676	T	C		T	0.241961	0.00057864
579	rs10827212	NRP1	10	33536295	G	A	Intron	G	13.2542	0.00040573
580	rs4934930	NRP1	10	33673727	C	T	Promoter	T	8.39353	0.000422
581	rs11009392		10	33783927	A	G		A	0.190346	0.0002991
582	rs10899934		10	43695686	C	G		G	5.01305	0.00040855
583	rs10995865	PRKG1	10	52584904	A	C	Intron	A	6.57662	0.00029857
584	rs10825071		10	55025692	A	G		G	33.9302	0.00028668
585	rs11005055		10	57263591	A	C		A	30.1142	0.00029901
586	rs12267635		10	59022373	T	G		T	20.9306	0.00036343
587	rs10821808		10	62060652	G	A		G	47.814	0.0002865
588	rs746830		10	63302767	G	C		C	44.4368	0.00050584
589	rs12784493		10	64425615	T	C		T	10.6278	0.00034038
590	rs10509197		10	65276235	A	G		A	6.00793	0.00027653
591	rs4746451		10	66007062	C	T		C	0.0307977	0.00041672
592	rs7088830	HERC4	10	69411348	C	T	Intron	C	14.5189	0.00048145
593	rs10998581	VPS26A	10	70547234	T	C	Promoter	T	33.2538	0.00034325
594	rs10762277	HK1	10	70722514	A	G	Intron	A	49.4324	0.00028164
595	rs7081273	ADAMTS14	10	72127044	C	G	Intron	C	33.6935	0.00048121
596	rs11000594	TTC18	10	74734573	G	A	Intron	A	5.47355	0.00029858
597	rs10762852	RAI17	10	80602883	T	C	Intron	T	12.8583	0.00040422
598	rs4980077	C10orf56	10	80854969	T	C	Intron	C	4.19683	0.00042428
599	rs10887336		10	81754061	A	G		A	20.6194	0.00029191
600	rs12412762	ANXA11	10	81897450	T	C	Downstream	T	11.7337	0.00033097
601	rs10882008		10	82488174	T	C		C	35.2024	0.00040761
602	rs12766785		10	82523278	T	A		A	10.8835	0.00033972
603	rs11198176		10	85082593	C	G		G	12.715	0.00030712
604	rs602840		10	85408949	G	C		G	8.72288	0.00043142
605	rs11201163		10	86420715	A	G		A	30.4395	0.00034635
606	rs10887425		10	86830175	G	A		G	38.5453	0.00040818
607	rs11201374		10	86851167	T	C		T	16.6924	0.00030767
608	rs12245538	CH25H	10	90948745	A	G	Downstream	A	3.36776	0.00032696
609	rs11186338	HTR7	10	92604382	A	G	Intron	A	15.3284	0.00030692
610	rs7096430		10	92754440	G	A		A	40.9056	0.00048245
611	rs11187519	GPR120	10	95329965	C	A	Intron	A	11.318	0.00034624
612	rs11190411	SPFH1	10	101921684	A	T	Intron	T	0.740969	0.0003071
613	rs10786640	FBXW4	10	103382623	A	T	Intron	T	21.1236	0.00028367
614	rs4918100		10	106263065	G	A		G	42.4302	0.00042186
615	rs1525398	SORCS3	10	106679587	T	C	Intron	T	10.9555	0.00037962
616	rs10884426	SORCS1	10	108918890	T	C	Promoter	C	21.3633	0.00029189
617	rs11194201		10	110375036	G	T		T	3.47791	0.00030711
618	rs11194662		10	111190092	C	T		T	0.0381214	0.0003463
619	rs12763784		10	116506582	T	G		T	47.1877	0.00037002
620	rs880887	C10orf82	10	118408288	T	G	Downstream	T	30.5974	0.0007672
621	rs1473141		10	120133148	A	G		A	39.3748	0.00037828
622	rs10749360		10	121968246	A	C		C	1.90404	0.00028022
623	rs10732819		10	121995657	A	G		G	1.8042	0.00040356
624	rs10788208	ATE1	10	123531179	A	G	Intron	A	1.93745	0.00040522
625	rs10794602		10	124970740	G	A		A	12.3213	0.00040535
626	rs705172		10	125276933	G	A		G	8.73393	0.0004783
627	rs1219738	CPXM2	10	125515968	C	T	Intron	C	5.08307	0.00032637
628	rs12246110	C10orf90	10	128134876	A	G	Intron	A	36.4298	0.00032735
629	rs12220396		10	130705973	T	C		T	13.6939	0.00036322
630	rs11017382		10	132325513	A	G		G	4.28135	0.00029928
631	rs12360242		10	132542494	T	C		T	8.14894	0.00032978
632	rs10781587	C10orf92	10	134479043	G	A	Intron	A	41.5805	0.00040508
633	rs11246300	TALDO1	11	739776	C	T	Intron	T	20.9523	0.00030905
634	rs10768666	KRTAP5-4	11	1588987	A	G	Downstream	G	9.10543	0.00028221
635	rs1038726	FAM99A	11	1637601	A	G	Promoter	A	0.162087	0.00026832
636	rs10732518		11	2010508	C	T		T	22.5475	0.00027871
637	rs11021732		11	2197848	T	C		C	33.5314	0.0002998
638	rs10833326	OSBPL5	11	3115210	C	T	Intron	C	41.0497	0.00028734
639	rs11037542	OR51I2	11	5437020	G	A	Downstream	G	10.9997	0.00034364
640	rs10742812	OR52E6	11	5822800	A	T	Promoter	A	5.48986	0.00028012
641	rs10839572	C11orf47	11	6507892	T	C	Downstream	C	1.47962	0.0002882
642	rs10840402		11	10381291	A	G		A	0.106675	0.00040674
643	rs11021728		11	11237672	T	A		A	44.2011	0.00034346
644	rs10831740	MICAL2	11	12112277	G	A	Intron	G	42.77	0.0002873
645	rs12574859	SOX6	11	15982867	A	C	Intron	A	0.894786	0.00033507
646	rs7939987	PLEKHA7	11	16942679	T	C	Intron	C	12.1831	0.0005856
647	rs10832908	SAA2	11	18216278	G	A	Downstream	G	46.2243	0.00040632
648	rs1017513	NAV2	11	20031569	C	T	Intron	C	0.046853	0.0002473
649	rs11025588	PRMT3	11	20476045	A	G	Intron	A	45.6283	0.00029997
650	rs11828726	NELL1	11	20716318	G	A	Intron	G	0.159696	0.00035398
651	rs1559877		11	22998205	G	C		C	0.0836884	0.00038109
652	rs7930526		11	25093123	A	G		G	43.5305	0.00058245
653	rs11029519	TMEM16C	11	26305459	C	T	Promoter	C	1.35816	0.00034347
654	rs10835218		11	27736226	C	G		C	39.2271	0.00028773
655	rs11030281	METT5D1	11	28316936	G	A	Downstream	G	4.19591	0.00030019
656	rs5030310	WT1	11	32367816	T	A	Intron	A	11.7276	0.00042436
657	rs10488739	EHF	11	34631655	T	C	Intron	T	21.2629	0.00027345
658	rs520850		11	35623462	G	A		A	1.14899	0.00042546
659	rs7129170	TRIM44	11	35711040	G	A	Intron	G	15.9398	0.00048534
660	rs1499514	LDLRAD3	11	36026369	A	G	Intron	A	12.784	0.00037886
661	rs10501182		11	37605068	T	G		T	9.94049	0.00040238
662	rs11034711		11	38389637	C	T		T	49.4217	0.00030028
663	rs1435159		11	38415104	A	G		G	49.5159	0.00037737
664	rs12280502		11	39895596	T	C		T	0.0228554	0.00032842
665	rs10437646		11	40510068	G	A		A	0.549618	0.00040109
666	rs1077490	SYT13	11	45260287	T	C	Intron	T	29.5444	0.00040481
667	rs11038579		11	45596093	G	A		G	17.5968	0.00030046
668	rs4752916	OR4B1	11	48185364	G	A	Promoter	A	31.0419	0.00041676
669	rs11245639		11	50253581	C	T		T	48.0752	0.00034886
670	rs12420925		11	56554576	C	G		C	8.42396	0.000331
671	rs11228928		11	56687045	T	A		A	0.0152999	0.00030853
672	rs7949552	OSBP	11	59127525	A	G	Intron	A	0.100744	0.0005866
673	rs11230304	NYD-SP21	11	59942605	T	C	Downstream	C	2.37764	0.0003478
674	rs590732	CLPB	11	71684042	T	C	Intron	T	3.96486	0.00043041
675	rs563473		11	74166185	G	A		G	22.9141	0.00042738
676	rs10793125		11	75130012	G	A		G	10.0634	0.00028445
677	rs12291710	PRKRIR	11	75729143	A	G	Downstream	G	2.23767	0.00032849
678	rs11237876		11	78904646	G	A		A	15.1753	0.00030895
679	rs10897556		11	79512020	C	T		T	49.436	0.00029233
680	rs10501481		11	80214984	G	A		G	7.62144	0.00027537
681	rs10751055		11	80829549	C	T		C	46.2463	0.00040414
682	rs11233346	PRCP	11	82240468	G	C	Intron	C	0.0152161	0.0003089
683	rs650115		11	87312750	G	A		G	41.4222	0.00044592
684	rs10765404		11	90315308	A	G		G	0.407544	0.00028167
685	rs1014500		11	93574371	C	T		T	41.2164	0.00039593
686	rs10789789		11	97368312	G	A		G	16.0875	0.00028404
687	rs12807920	CNTN5	11	98996747	T	C	Intron	T	48.7123	0.00034064
688	rs529552	LOC643923	11	106959759	T	C	Promoter	T	0.114155	0.00042556
689	rs11607423	DDX10	11	108075704	G	A	Intron	A	17.8375	0.00035089
690	rs7112046		11	109102156	C	G		C	0.0229358	0.00048348
691	rs10891124		11	109862212	T	C		C	4.97339	0.00029213
692	rs7128565	ARHGAP20	11	110000084	T	C	Intron, Exon/intron boundary	C	0.320073	0.00048497
693	rs11213614		11	110216909	A	T		A	8.29956	0.00030778
694	rs4935781	SNF1LK2	11	111080405	A	G	Intron	A	0.646337	0.00042266
695	rs7942123		11	112915275	G	A		A	18.7987	0.000586
696	rs686989	ZBTB16	11	113544435	A	G	Intron	A	10.7727	0.00046698
697	rs6589484	IGSF4	11	114576024	A	G	Intron	G	6.12417	0.00045169
698	rs7951102		11	115372533	T	C		C	3.69629	0.0005888
699	rs579941		11	115784502	T	C		T	13.1355	0.00042933
700	rs11216386	DSCAML1	11	116815199	C	T	Exon, Coding sequence	T	10.3227	0.00034718
701	rs582688	VPS11	11	118437530	T	C	Promoter	C	15.2124	0.0004299
702	rs525914		11	119200660	C	T		T	18.5188	0.00042555
703	rs11217749		11	119553365	A	G		A	0.182537	0.00030785
704	rs896694	OAF	11	119581088	A	C	Promoter	A	45.0352	0.0008101
705	rs7104543	GRIK4	11	120229331	A	G	Intron	G	43.7738	0.00048254
706	rs891436		11	120713520	A	G		A	14.0076	0.00078183
707	rs10892761	SORL1	11	121003094	T	C	Intron	C	41.7365	0.00029222
708	rs485327	CDON	11	125427135	A	G	Intron	A	40.9126	0.00041959
709	rs10893576	KIRREL3	11	126181724	A	G	Intron	A	29.9758	0.0004082
710	rs668605		11	126425857	A	G		A	30.1131	0.0004552
711	rs508974		11	127629837	A	G		G	3.55823	0.00042483
712	rs11221342		11	127919073	T	C		C	16.8138	0.00030838
713	rs10894033	BARX2	11	128760656	C	A	Intron	A	36.0089	0.00029225
714	rs11222831		11	131271033	G	A		A	13.1378	0.00034749
715	rs537438	HNT	11	131298710	T	C	Intron	T	23.0834	0.00042669
716	rs4936167	OPCML	11	131819686	C	T	Intron	T	5.05679	0.00042308
717	rs1109877		11	133188182	T	C		C	0.419711	0.00030257
718	rs11063544	B4GALNT3	12	528683	T	C	Intron	T	1.77368	0.00030201
719	rs7136873		12	2741947	C	T		T	25.1486	0.00048589
720	rs4766078	TSPAN9	12	3216753	A	G	Intron	G	17.08	0.00041688
721	rs1048500	KCNA1	12	4891489	C	T	Exon, Coding sequence	C	49.9001	0.00027295
722	rs4628755		12	8034733	T	C		T	41.1806	0.00041378
723	rs10082820	LOC389634	12	8398512	A	T	Intron	T	16.3175	0.00023573
724	rs10505754		12	10301949	T	A		A	3.18491	0.00040279
725	rs10772392		12	11002712	T	C		C	16.4911	0.00028232
726	rs1009951	ETV6	12	11784163	C	T	Intron	T	40.1984	0.00039447
727	rs6488640		12	14229191	A	C		A	18.7529	0.00044572
728	rs11056201	ART4	12	14884415	T	A	Intron	A	38.7282	0.00030185
729	rs11043769		12	18043496	T	G		G	9.98219	0.00030048
730	rs12828182	PIK3C2G	12	18653150	G	A	Intron	A	13.9709	0.00034094
731	rs11046159	LDHB	12	21710671	G	C	Promoter	C	26.295	0.00034367
732	rs7975904	BCAT1	12	24918898	G	C	Intron	C	29.1514	0.000596
733	rs11048174		12	25726512	T	C		T	6.70072	0.00030119
734	rs10843179	CCDC91	12	28506325	A	G	Intron	A	30.9165	0.00028825
735	rs11611197		12	31864374	G	C		C	11.6382	0.00031166
736	rs11051695		12	31991741	A	G		A	36.9468	0.00030171
737	rs843785		12	33620575	C	T		T	44.1082	0.0007018
738	rs11053027		12	34018998	A	G		A	17.9677	0.00034375
739	rs11181459	PPHLN1	12	41042783	G	C	Intron	G	14.8044	0.00030691
740	rs10881108		12	46102730	A	G		A	0.0305064	0.00029176
741	rs11168200	FLJ21908	12	46379279	C	G	Intron	G	39.3755	0.00030602
742	rs1018973	SENP1	12	46727959	G	C	Intron, Exon/intron boundary	G	15.3335	0.00024961
743	rs7303807		12	53614503	C	G		G	28.8106	0.00049907
744	rs11171440	OR6C75	12	54051797	C	T	Downstream	T	0.0382263	0.00034599
745	rs11829739	ITGA7	12	54366879	C	G	Intron	C	0.61052	0.00031746
746	rs11575218	APOF	12	55041387	T	C	Exon, Coding sequence	C	0.20766	0.00031096
747	rs10877407		12	58902745	C	T		C	2.67967	0.00029158
748	rs11173469		12	59127069	T	C		T	19.8216	0.00030615
749	rs10735918	SRGAP1	12	62590469	T	G	Intron	G	0.0616998	0.00027897
750	rs10506534		12	63662905	A	G		G	13.6811	0.00027587
751	rs12303641		12	65253644	A	G		A	0.0684723	0.0003287
752	rs7968118		12	65281321	T	C		T	42.7596	0.00059479
753	rs11177202		12	67077837	A	C		C	21.3279	0.00030665
754	rs12315529	PTPRR	12	69561517	G	C	Intron	C	4.97543	0.00032874
755	rs11178918		12	70411552	G	A		G	9.69535	0.00034603
756	rs1467268		12	77410871	T	C		T	0.0305018	0.00037824
757	rs10862062		12	79046642	T	C		T	41.659	0.00029009
758	rs10746192	PPFIA2	12	80466293	A	G	Intron	A	40.9964	0.00028019
759	rs10779197		12	84649495	T	C		C	17.5283	0.00028348
760	rs10745447		12	86373194	C	A		A	47.6822	0.0004036
761	rs1353488		12	86389980	T	C		C	6.62282	0.00037372
762	rs825981		12	89224070	T	A		A	20.7359	0.00069654
763	rs11105996	LUM	12	90027764	A	C	Intron	C	1.673	0.00030357
764	rs10859269		12	90976685	A	G		G	18.5473	0.00029009
765	rs11106517		12	91258996	C	T		T	40.604	0.00034449
766	rs1290910	TMCC3	12	93489189	C	G	Exon, Downstream	G	33.7388	0.00037009
767	rs11110549	TMEM16D	12	99759815	T	C	Intron	C	22.7861	0.00030367
768	rs7296248		12	101601328	T	C		C	49.2147	0.00049869
769	rs12309358	C12orf42	12	102264594	C	A	Intron	C	10.2701	0.00036407
770	rs10861249	CHST11	12	103516345	T	A	Intron	T	37.5306	0.00040743
771	rs12426802		12	104871728	G	A		A	46.9942	0.00036621
772	rs10444533	RIC8B	12	105753835	T	C	Intron	T	22.0761	0.00027191
773	rs11113724		12	106998730	C	A		A	0.0534923	0.00034487
774	rs11113818	CMKLR1	12	107242059	T	C	Intron	T	35.5245	0.00030407
775	rs7398833	CUTL2	12	110271275	C	T	Exon, Downstream	C	22.4711	0.00050463
776	rs10492332		12	113059109	A	G		A	18.164	0.00027392
777	rs1403091		12	113432204	A	T		A	10.8449	0.00037611
778	rs10850359		12	113571654	C	G		C	25.6532	0.00028849
779	rs11067251		12	113639843	T	G		T	44.9977	0.00034384
780	rs11067280		12	113674984	A	G		A	34.7345	0.00030201
781	rs4514520		12	123274522	C	T		T	7.21469	0.00041234
782	rs10846761	SCARB1	12	123920117	C	A	Promoter	A	1.52104	0.00028831
783	rs10847071		12	125140676	A	G		G	37.9305	0.0002884
784	rs10847143		12	125451628	A	G		A	2.10719	0.0004069
785	rs11059871		12	127800764	T	G		T	1.91174	0.00030191
786	rs7958970	TMEM132D	12	128334851	T	C	Intron	C	1.18032	0.00059126
787	rs7311429	TMEM132D	12	128579322	C	G	Intron	G	40.8136	0.00050005
788	rs11060408	TMEM132D	12	128584235	T	C	Intron	T	20.8029	0.00034384
789	rs4759640		12	129311901	C	T		C	30.7423	0.00041685
790	rs1569019	GPR133	12	130142144	C	A	Intron	A	11.2729	0.00038213
791	rs1052209	IFT88	13	20114850	C	T	Intron	T	18.4387	0.00040355
792	rs572224	LATS2	13	20484044	G	T	Intron	G	26.5837	0.00042824
793	rs1008813		13	22864252	A	G		G	47.4823	0.00023645
794	rs1322573	LGR8	13	31258108	C	T	Intron	C	41.3081	0.00037173
795	rs641696		13	31376444	A	G		G	42.8245	0.0004397
796	rs11619898		13	34324178	T	A		T	35.2498	0.00031211
797	rs1171079	DCAMKL1	13	35383796	T	C	Intron	T	0.144553	0.00035265
798	rs7489996		13	36002855	A	G		G	27.4687	0.00050606
799	rs1022808	LHFP	13	38992679	C	T	Intron	C	12.8052	0.00025565
800	rs7993363	LOC283514	13	45245783	T	A	Downstream	A	18.6144	0.00060012
801	rs1216861	LRCH1	13	46130501	G	C	Intron	C	0.639305	0.00032542
802	rs6561363		13	46734039	A	C		C	1.86757	0.00044907
803	rs7984261		13	46958900	T	A		A	39.8888	0.000597
804	rs1108957	FLJ30707	13	50720347	A	G	Intron	A	12.4725	0.00030251
805	rs11148380		13	55770357	A	G		A	40.352	0.00030542
806	rs1041513		13	73802801	A	G		G	2.36782	0.00027095
807	rs12429257		13	74617625	G	C		G	45.2229	0.00033156
808	rs8001631	TBC1D4	13	74762460	T	A	Intron	T	23.5331	0.0006031
809	rs1112443		13	84232803	G	C		C	6.02758	0.00030435
810	rs12866503		13	84765153	T	G		T	9.47707	0.00034108
811	rs7318850		13	90424837	T	C		T	26.4428	0.00050061
812	rs10508016		13	94798750	T	C		T	22.8894	0.00027614
813	rs11841021	UGCGL2	13	95410686	G	A	Intron	G	42.1165	0.00031748
814	rs7334107	HS6ST3	13	96004215	T	C	Intron	T	2.99132	0.00050199
815	rs1160294	PHGDHL1	13	98731595	A	G	Intron	A	43.689	0.00031123
816	rs7326796		13	105075378	A	G		A	0.159744	0.00050157
817	rs4772736		13	105492028	T	C		T	5.51973	0.0004169
818	rs12583090		13	105618714	G	A		A	11.793	0.00033524
819	rs1243630	RNASE11	14	20113734	C	T	Downstream	C	27.0881	0.0003321
820	rs11156891	HNRPC	14	20761781	A	T	Intron	A	20.7016	0.00030568
821	rs11997		14	22004498	C	A		A	17.1145	0.00035907
822	rs1241133		14	24850675	A	G		A	15.173	0.00036557
823	rs12882184		14	25465655	T	C		T	41.2769	0.00034126
824	rs11156742	AKAP6	14	31948399	C	T	Intron	T	25.2401	0.00034584
825	rs11622885		14	35633993	T	C		T	47.2222	0.00035115
826	rs11626685		14	39321630	C	G		G	4.95571	0.00031214
827	rs1424892		14	44277315	G	T		T	21.4573	0.0003768
828	rs10135768		14	50740767	G	T		T	36.4653	0.00039587
829	rs1255297		14	52894997	C	G		G	44.1135	0.00033481
830	rs11848222		14	53302503	G	A		G	5.07642	0.00035477
831	rs1152481		14	55853742	A	G		G	5.46423	0.00034988
832	rs10483706		14	58408345	G	C		C	13.7028	0.00040174
833	rs4902325		14	64400596	A	G		G	10.6373	0.00042175
834	rs10483789		14	65828135	G	A		A	13.1904	0.00027252
835	rs8009601		14	68160509	C	T		T	4.87631	0.00060758
836	rs10137655		14	69018849	C	T		T	11.6047	0.00024324
837	rs10498534		14	75857241	G	C		G	8.47085	0.00040216
838	rs1015964	NRXN3	14	78086868	A	G	Intron	G	35.5386	0.00024483
839	rs12588364	NRXN3	14	78481089	G	A	Intron	A	3.59696	0.00036797
840	rs12895242		14	82223121	G	A		A	26.0155	0.00034151
841	rs7144554		14	88625132	A	G		G	27.6034	0.00048726
842	rs12885505		14	88971715	A	T		A	12.0149	0.00037005
843	rs10873400	C14orf143	14	89368497	T	G	Intron	G	15.6731	0.00029079
844	rs10132599		14	89885095	C	T		C	49.7791	0.0002428
845	rs11160326	C14orf103	14	95823678	C	T	Intron	C	30.4511	0.0003058
846	rs10148005	VRK1	14	96326065	G	A	Promoter	A	5.74397	0.00024418
847	rs11850863		14	98153242	T	G		T	8.02892	0.00031829
848	rs1257333		14	98853353	A	G		G	38.4391	0.00036761
849	rs8017586		14	99724775	T	A		T	26.4913	0.00061084
850	rs6575894	HSP90AA1	14	101614613	T	C	Downstream	C	6.66208	0.00045025
851	rs4779444		15	18809644	C	G		G	30.1912	0.00041695
852	rs7167687	CYFIP1	15	20510199	T	C	Intron	C	16.4515	0.0004902
853	rs12591280		15	24087624	T	C		C	47.7863	0.00033541
854	rs4614674	GABRG3	15	25421707	C	T	Intron	C	6.23699	0.00041335
855	rs11070938	KLF13	15	29397406	G	A	Promoter	A	45.8682	0.00030217
856	rs10519863	RYR3	15	31800997	A	G	Intron	A	0.0988744	0.0002776
857	rs10152933		15	32765105	G	A		G	49.673	0.00024463
858	rs12439488		15	39681867	A	G		A	14.1667	0.00036633
859	rs10518728		15	39813802	C	G		G	0.0533211	0.00027737
860	rs11632920	SLC28A2	15	43338556	G	A	Intron	G	34.4402	0.00031216
861	rs635205	SQRDL	15	43735676	G	A	Intron	G	41.1603	0.00043802
862	rs1059852	ATP8B4	15	47938555	A	G	Exon, Downstream	A	27.0237	0.00027778
863	rs7176165		15	58246247	T	G		T	45.874	0.00049024
864	rs12907890	ITGA11	15	66436641	G	A	Exon, Coding sequence	G	27.1719	0.00034186
865	rs11857499		15	75918738	T	A		T	8.26433	0.00031854
866	rs10519181	TBC1D2B	15	76076030	C	G	Exon, Downstream	C	24.9657	0.00040355
867	rs11638104	ADAMTSL3	15	82235882	T	C	Intron	C	20.0517	0.00031255
868	rs12442591	AKAP13	15	83907801	C	A	Intron	A	9.13844	0.00033221
869	rs8035127	AKAP13	15	83929154	G	C	Intron	G	8.64273	0.00061134
870	rs4887434		15	84680796	T	G		T	23.1988	0.00042092
871	rs1369427		15	86131261	T	C		C	12.5603	0.00037425
872	rs11073865		15	87790545	T	G		T	27.0697	0.00030224
873	rs8025981		15	90639050	A	G		G	39.1268	0.00061094
874	rs11634135	LASS3	15	98828554	G	A	Intron	G	47.7866	0.00035163
875	rs4786684		16	5423428	C	G		C	47.3885	0.00041704
876	rs11077017	A2BP1	16	6224888	G	A	Intron	A	40.9639	0.00030226
877	rs10500336	A2BP1	16	6237506	G	A	Intron	G	13.5863	0.00027502
878	rs7185031	A2BP1	16	6870915	C	G	Intron	C	25.2747	0.00049079
879	rs7200416		16	10207777	C	G		G	23.3039	0.00049245
880	rs12934151		16	13452211	C	G		C	41.5993	0.00034222
881	rs1076884		16	13655304	C	G		C	23.5559	0.0004046
882	rs12933637	PARN	16	14605199	G	A	Intron	A	10.6446	0.00037014
883	rs11645094		16	17543396	A	G		G	23.2636	0.00035176
884	rs12600303	LCMT1	16	25042408	T	C	Intron	T	26.315	0.00036798
885	rs10521134		16	26187725	A	G		G	33.4898	0.00027766
886	rs12597143		16	26417462	G	C		G	29.351	0.00033587
887	rs161181		16	26757363	A	G		A	48.5529	0.00038279
888	rs8060146	XPO6	16	28089348	G	C	Intron	C	0.332016	0.00062266
889	rs12708708		16	28158034	C	T		C	29.4445	0.00033868
890	rs11861062		16	52913124	C	A		C	15.3406	0.00035523
891	rs1151284		16	53187390	T	C		C	20.1434	0.00030989
892	rs7192762		16	53964222	G	A		A	36.6483	0.00049218
893	rs12449057		16	54727438	C	G		G	45.386	0.00033252
894	rs11644504	GNAO1	16	54819250	G	C	Intron	C	6.76766	0.00031268
895	rs8051889		16	61661084	T	C		C	19.8575	0.0006188
896	rs4570874	FA2H	16	73343663	A	T	Intron	T	24.9352	0.00041294
897	rs4584816	PLCG2	16	80378704	C	T	Intron	T	23.7308	0.00041304
898	rs11149552	CDH13	16	81867309	G	C	Intron	C	18.0287	0.00034583
899	rs11117451		16	84720722	A	G		A	36.7064	0.00030408
900	rs1045738	UBE2G1	17	4119692	A	C	Exon, Downstream	C	32.9761	0.00040131
901	rs7217556	FLJ42461	17	4425585	C	T	Promoter	T	15.7977	0.00049455
902	rs11657031	MED31	17	6489002	T	C	Intron	C	32.3425	0.00035233
903	rs11078773		17	8845288	T	C		C	48.2515	0.00034402
904	rs7342860		17	14473850	T	G		G	15.0925	0.000502
905	rs10852830		17	15122251	T	C		C	37.1118	0.00040696
906	rs12709321	FAM18B2	17	15362349	C	T	Intron	T	18.3939	0.00036967
907	rs4925075		17	19910327	A	G		A	36.6539	0.00042187
908	rs11080075	SEZ6	17	24346567	T	G	Intron	T	16.5904	0.00030228
909	rs454204	ACCN1	17	29338111	C	T	Intron	T	39.6987	0.00041248
910	rs11657908	RDM1	17	31260110	T	C	Downstream	C	10.1686	0.00031324
911	rs712046		17	31382410	T	C		C	47.7574	0.00048432
912	rs10491124		17	36087770	C	T		T	10.5841	0.0002738
913	rs12451811	TTC25	17	37358181	C	T	Intron	T	0.12171	0.00036669
914	rs1026916	STAT3	17	37783361	G	A	Intron	A	34.0829	0.00026281
915	rs988684	ITGB3	17	42715679	T	C	Intron, Exon/intron boundary	T	5.43574	0.00093608
916	rs806941		17	48715313	G	T		T	36.4564	0.0006395
917	rs12150374		17	50913698	C	T		C	33.023	0.00036149
918	rs4793841		17	52465709	G	A		G	1.84395	0.00041716
919	rs12949688		17	53180700	G	A		G	42.9292	0.00034242
920	rs8078623	PTRH2	17	55122432	G	A	Downstream	A	16.5855	0.00065721
921	rs10512574		17	65849559	T	C		C	21.4799	0.00040348
922	rs11650401		17	67549039	G	A		G	42.6397	0.00031296
923	rs10775361	SLC39A11	17	68256496	T	G	Intron	T	1.52094	0.00028322
924	rs7208422	TMC8	17	73642170	A	T	Exon, Coding sequence	A	49.8069	0.00049445
925	rs1285253		17	75490779	T	C		C	0.183066	0.00037004
926	rs4556841	FLJ35220	17	76002425	A	C	Promoter	A	41.1025	0.00041265
927	rs723463		18	2017953	C	A		A	4.15517	0.00049526
928	rs8095885		18	5201032	C	T		C	6.15255	0.00066101
929	rs511683		18	6001000	T	C		C	9.32488	0.00042499
930	rs7241910	L3MBTL4	18	6094241	C	T	Intron	C	13.3735	0.00049537
931	rs612012	KIAA0802	18	8813119	T	C	Intron	C	22.7788	0.00043552
932	rs12604946		18	10262816	G	A		A	14.7658	0.00033594
933	rs11665296		18	10431593	A	G		A	28.8638	0.00031351
934	rs12455940	C18orf17	18	19835064	T	C	Intron	T	2.60729	0.00033309
935	rs4800833		18	23748412	C	T		C	1.94064	0.00041719
936	rs11564298	CDH2	18	23817792	G	A	Intron	G	26.5437	0.00034989
937	rs11083314		18	24844844	C	T		T	26.8312	0.00030229
938	rs10502644		18	30995491	G	A		A	3.75894	0.00027539
939	rs10853462		18	34921647	T	C		T	43.587	0.00029005
940	rs1138614	SETBP1	18	40788239	A	C	Intron	A	13.9781	0.00030976
941	rs6507765		18	43312912	A	C		A	15.1873	0.00044731
942	rs12963433	DCC	18	48987691	C	A	Intron	C	3.47469	0.00034247
943	rs1005419	WDR7	18	52459994	T	C	Promoter	C	23.7167	0.00023319
944	rs4940996	ATP8B1	18	53529262	C	T	Intron	T	15.3179	0.00042352
945	rs1430382		18	56476418	C	T		C	47.5545	0.00037731
946	rs11152281		18	56957292	A	G		A	31.4978	0.00030553
947	rs778778		18	60604266	G	A		G	30.5096	0.00055503
948	rs8087257	CDH19	18	62414723	G	T	Intron	T	43.8471	0.0006606
949	rs7226844		18	63897748	T	C		T	49.0623	0.00049503
950	rs10469160		18	64274496	T	C		T	21.3792	0.0002724
951	rs545982		18	64408549	A	G		G	21.545	0.00042714
952	rs644798		18	65031294	A	C		C	18.7346	0.00044169
953	rs11875827		18	67061664	C	T		T	0.0304925	0.0003553
954	rs11873090		18	68086730	G	A		A	30.6116	0.00031912
955	rs678704		18	72210672	C	T		C	9.54705	0.00046221
956	rs12326494	PARD6G	18	76098597	T	C	Intron	C	14.987	0.00032888
957	rs8182590	CACNA1A	19	13282550	C	T	Intron	T	48.9849	0.00069351
958	rs11085876	RFX1	19	13947513	C	G	Intron	C	38.5072	0.0003441
959	rs599458		19	20792763	T	C		T	9.02086	0.00043075
960	rs12985617	ZNF100	19	21713915	A	G	Intron	A	7.78843	0.0003425
961	rs10405616		19	22573381	T	C		T	2.98028	0.00026888
962	rs8107007		19	33248124	T	C		T	6.47851	0.0006647
963	rs11881322		19	35038820	T	C		T	1.04708	0.00031913
964	rs11673050		19	35535929	C	T		T	34.6871	0.00035236
965	rs10403702		19	44840424	C	T		C	0.350396	0.00040087
966	rs7251886	CEACAM7	19	46880615	C	T	Intron	T	41.8777	0.00049599
967	rs1122466	KLK8	19	56183276	A	G	Downstream	G	8.39969	0.00030853
968	rs10425135	PPP2R1A	19	57426012	A	G	Downstream	G	11.0731	0.0002712
969	rs10420985		19	62077748	C	T		T	10.5255	0.00040103
970	rs7266145	TMC2	20	2561658	T	C	Intron	T	25.3669	0.0004974
971	rs6037938	PRNP	20	4638665	C	T	Downstream	T	1.26631	0.00043144
972	rs6134623		20	12603737	T	C		C	8.7738	0.00043567
973	rs6105553		20	16163885	C	T		C	0.13085	0.00043513
974	rs6081267	HARS2	20	18566017	C	G	Intron	C	42.2179	0.00043437
975	rs6047636		20	21732876	G	A		G	3.38558	0.00043303
976	rs6058391	BCL2L1	20	29743569	G	A	Intron	A	8.57529	0.00043375
977	rs6093797		20	41338776	C	G		C	3.48744	0.00043483
978	rs4810702		20	45871482	C	T		C	29.7898	0.00041741
979	rs6069972		20	55073413	G	C		C	5.3945	0.0004338
980	rs12625742		20	56813043	G	T		T	24.8469	0.00033613
981	rs1358798		20	59131185	G	A		A	6.99785	0.00037385
982	rs11699442	TAF4	20	60056663	A	G	Intron	A	41.5195	0.00031444
983	rs460014		21	15013312	A	G		A	26.4101	0.00041322
984	rs8127258	NCAM2	21	21368888	G	A	Intron	A	0.145193	0.00067272
985	rs7282115	NCAM2	21	21454179	C	T	Intron	T	43.7519	0.00049837
986	rs10470235		21	22493179	A	G		A	39.5963	0.00040168
987	rs4817258	HEMK2	21	29161249	C	T	Downstream	C	39.43	0.00041789
988	rs1023408		21	36928143	A	C		C	30.7466	0.00025619
989	rs12482724	HLCS	21	37170552	G	A	Intron	G	43.1101	0.00033359
990	rs12627033	DSCAM	21	40357760	A	C	Intron	A	11.749	0.00036836
991	rs1003792		21	43635184	G	T		T	22.191	0.00023168
992	rs5752309	SEZ6L	22	25070087	G	C	Intron	G	17.0741	0.0004288
993	rs6519313	TCF20	22	40882819	T	C	Downstream	T	23.7032	0.00044751
994	rs1018448	ARFGAP3	22	41536894	A	C	Intron, Exon/intron boundary	A	42.8347	0.00024924
995	rs7364152	PACSIN2	22	41646611	A	G	Intron	A	44.031	0.00050312
996	rs139211	PARVG	22	42942631	C	T	Downstream	T	24.3637	0.00037535
997	rs5765113	PHF21B	22	43773566	G	C	Intron	C	4.03878	0.00042899
998	rs6007503	C22orf9	22	43989037	A	G	Intron	G	9.38078	0.00043082
999	rs130163	FAM19A5	22	47495683	G	A	Intron	G	31.7782	0.00034267
1000	rs4528878		22	47806166	T	C		T	1.91283	0.00041241
